# Supplementary material for: Development of Ebola virus disease prediction scores: Screening tools for Ebola suspects at the triage-point during an outbreak
Source: PLoS One. 2022 Dec 16;17(12):e0278678. doi: 10.1371/journal.pone.0278678 (PMC9757576; doi:10.1371/journal.pone.0278678)
Supplement: S3 File — (XLSX) [file pone.0278678.s005.xlsx]

## Sheet: Row Data
Num	sex	age	unite age	age_group-yrs	age_yrs_binaire_sup_ou_egale_25	profession1	profession_a_haut_risque_HW_Farmer_Hunter	Province	Zone_de_Sante	delai_avant_admission	semaine_de_notification	Outcome_Maladie	Duree_de_sejour_days	Fievre	Nausee_vomissement	Diarrhees	Fatigue_intense	Perte_appetit	Douleurs_abdominales	Douleurs_thoraciques	Douleurs_muscle_art	Cephalee	Toux	Difficultes_a_respirer	Difficultes_a_avaler	Mal_a_la_gorge	Ictere_conjonctives_gencives_peau	Conjonctivite_oeil_rouge	Eruptions_cutanees	Hoquet	Douleurs_retro-orbitaires_photophobie	Coma_perte_de_conscience	Confusion_ou_desorientation	Saignement	saignement_gencives	saignement_site_injection	Saignement_nez_epistaxis	selles_rouges_melenas	Vomissement_sanglant	vomissement_noiratre_vomito_negro	Toux_sanglante_hemoptysie	Saignement_vaginaux_en_dehors_des_regles	hematomes_petechies_purpura	Sang_dans_les_urines	Autre_signes_hemorragiques	Autres_signes_cliniques_non-hemorragiques	Resultat_PCR	Contact_avec_malade_ebola	Toucher_Secretion_malade_Ebola
1	male	35	Ans	31-40	1	autre	0	Nord Kivu	Butembo	6	36	gueri	2	0	0	0	1	0	0	1	0	1	1	0	0	0	0	0	0	0	0	0	0	0	0	0	0	0	0	0	0	0	0	0	0	0	positif	1	0
2	male	30	Ans	21-30	1	autre	0	Nord Kivu	masereka	6	37	gueri	2	0	1	1	1	0	1	1	1	0	1	0	0	0	0	0	0	0	0	0	0	1	0	0	0	1	0	0	0	0	0	0	0	0	Negatif	0	0
3	female	42	Ans	41-50	1	health worker	1	Nord Kivu	Butembo	2	37	gueri	4	0	1	0	1	0	1	0	0	1	0	0	0	0	0	0	0	0	0	0	0	0	0	0	0	0	0	0	0	0	0	0	0	0	Negatif	1	0
4	female	35	Ans	31-40	1	health worker	1	Nord Kivu	Butembo	2	37	gueri	17	1	0	0	1	0	0	0	0	1	0	0	0	0	0	1	0	0	0	0	0	1	0	0	0	0	0	0	0	0	0	0	0	0	positif	1	0
5	male	25	Ans	21-30	1	autre	0	Nord Kivu	Butembo	3	37	gueri	1	1	0	0	0	0	0	0	1	1	1	0	0	0	0	1	0	0	0	0	0	0	0	0	0	0	0	0	0	0	0	0	0	0	Negatif	1	0
6	female	14	Ans	11-20	0	sans emploi	0	Nord Kivu	Butembo	2	37	gueri	4	1	1	1	0	1	0	0	0	1	1	0	0	0	0	0	0	0	0	0	0	1	0	0	0	0	0	0	0	0	0	1	0	0	Negatif	1	0
7	male	6	Ans	0-10	0	sans emploi	0	Nord Kivu	Butembo	1	37	gueri	4	1	1	1	1	0	0	0	0	1	0	0	0	0	0	0	0	0	0	0	0	0	0	0	0	0	0	0	0	0	0	0	0	0	Negatif	1	0
8	female	45	Ans	41-50	1	health worker	1	Nord Kivu	Katwa	4	37	gueri	16	1	1	0	1	1	0	1	1	0	1	0	0	0	0	0	0	0	0	0	0	0	0	0	0	0	0	0	0	0	0	0	0	0	positif	1	0
9	female	15	Ans	11-20	0	famer	1	Nord Kivu	Kalunguta	20	37	gueri	1	1	0	0	1	0	0	0	1	1	0	0	0	0	0	0	0	0	0	0	1	0	0	0	0	0	0	0	0	0	0	0	0	0	Negatif	0	0
10	female	27	Ans	21-30	1	health worker	1	Nord Kivu	Katwa	11	37	gueri	6	0	0	0	1	0	0	0	1	1	0	0	0	0	0	0	0	0	1	0	0	0	0	0	0	0	0	0	0	0	0	0	0	0	Negatif	1	0
11	female	25	Ans	21-30	1	sans emploi	0	Nord Kivu	Katwa	0	37	gueri	6	0	0	0	1	1	1	0	1	1	0	0	0	0	0	0	0	0	0	0	0	0	0	0	0	0	0	0	0	0	0	0	0	0	Negatif	1	0
12	female	3	Ans	0-10	0	sans emploi	0	Nord Kivu	Mabalako	11	37	gueri	2	1	1	0	1	1	0	0	0	0	0	0	0	0	0	0	0	0	0	0	0	0	0	0	0	0	0	0	0	0	0	0	0	0	Negatif	0	0
13	male	27	Ans	21-30	1	health worker	1	Nord Kivu	Katwa	4	37	gueri	2	1	1	0	0	0	0	0	1	1	0	0	0	0	0	0	0	0	0	0	0	0	0	0	0	0	0	0	0	0	0	0	0	0	Negatif	1	0
14	male	28	Ans	21-30	1	health worker	1	Nord Kivu	Butembo	0	37	gueri	5	0	0	0	1	0	0	0	0	0	0	0	0	0	0	0	0	0	0	0	0	0	0	0	0	0	0	0	0	0	0	0	0	0	Negatif	1	0
15	male	25	Ans	21-30	1	autre	0	Nord Kivu	Butembo	3	37	gueri	24	1	0	0	0	0	0	0	1	1	1	0	0	0	0	1	0	0	0	0	0	0	0	0	0	0	0	0	0	0	0	0	0	0	positif	1	0
16	female	49	Ans	41-50	1	menagere	0	Nord Kivu	Mabalako		38	gueri	4	1	1	1	1	1	1	0	0	0	0	0	0	0	0	0	0	0	0	0	0	0	0	0	0	0	0	0	0	0	0	0	0	0	Negatif	0	0
17	male	32	Ans	31-40	1	autre	0	Nord Kivu	Butembo	5	38	deces	5	1	1	0	1	0	1	0	1	1	0	0	0	0	0	0	0	0	0	0	0	0	0	0	0	0	0	0	0	0	0	0	0	0	positif	1	0
18	male	44	Ans	41-50	1	health worker	1	Nord Kivu	Butembo	4	38	gueri	5	0	0	0	0	0	0	0	1	0	0	0	0	0	0	0	0	0	0	0	0	0	0	0	0	0	0	0	0	0	0	0	0	0	Negatif	1	0
19	male	30	Ans	21-30	1	health worker	1	Nord Kivu	Butembo	1	38	gueri	5	0	0	0	0	0	0	0	1	1	0	0	0	0	0	0	0	0	0	0	0	0	0	0	0	0	0	0	0	0	0	0	0	0	Negatif	1	0
20	female	42	Ans	41-50	1	menagere	0	Nord Kivu	Butembo	3	38	gueri	4	1	0	0	1	0	1	0	1	1	0	0	0	0	0	0	0	0	0	0	0	0	0	0	0	0	0	0	0	0	0	0	0	0	Negatif	0	0
21	male	32	Ans	31-40	1	autre	0	Nord Kivu	Katwa	7	39	gueri	5	1	1	1	1	1	1	1	0	1	0	0	0	0	0	0	0	0	0	0	0	1	0	0	0	1	0	0	0	0	0	0	0	0	Negatif	0	0
22	female	2	Ans	0-10	0	sans emploi	0	Nord Kivu	Butembo	1	39	gueri	5	0	0	1	0	0	1	0	0	0	0	0	0	0	0	0	0	0	0	0	0	1	0	0	0	1	1	0	0	0	0	0	0	0	Negatif	0	0
23	female	30	Ans	21-30	1	autre	0	Nord Kivu	Musienene	6	39	gueri	2	1	1	0	1	1	1	0	0	1	0	0	0	0	0	0	0	0	0	0	0	1	0	0	1	0	0	0	0	1	0	0	0	0	Negatif	0	0
24	female	43	Ans	41-50	1	menagere	0	Nord Kivu	Katwa	15	39	deces	4	0	1	1	1	1	0	0	0	1	0	0	0	0	0	0	0	0	0	0	0	0	0	0	0	0	0	0	0	0	0	0	0	0	positif	1	0
25	female	42	Ans	41-50	1	famer	1	Nord Kivu	Masereka	1	39	gueri	6	0	1	0	1	1	1	0	1	1	0	0	0	0	0	0	0	0	0	0	0	0	0	0	0	0	0	0	0	0	0	0	0	0	Negatif	1	0
26	male	22	Ans	21-30	0	autre	0	Nord Kivu	Katwa	22	39	gueri	5	0	0	0	1	0	0	0	0	1	0	0	0	0	0	0	0	0	0	0	0	0	0	0	0	0	0	0	0	0	0	0	0	0	Negatif	0	0
27	female	6	Ans	0-10	0	sans emploi	0	Nord Kivu	Butembo	6	40	gueri	2	1	0	0	1	1	1	0	1	0	0	0	0	0	0	0	0	0	0	0	0	0	0	0	0	0	0	0	0	0	0	0	0	0	Negatif	0	0
28	male	27	Ans	21-30	1	sans emploi	0	Nord Kivu	Butembo	0	40	gueri	5	1	0	0	1	0	1	0	1	1	0	0	0	0	0	0	0	0	0	0	0	0	0	0	0	0	0	0	0	0	0	0	0	0	Negatif	1	0
29	female	25	Ans	21-30	1	sans emploi	0	Nord Kivu	Musienene	3	40	deces	2	1	1	1	1	1	1	0	1	0	0	0	0	0	0	0	0	0	0	1	0	1	0	1	0	1	1	0	0	1	0	1	0	0	Negatif	0	0
30	male	28	Ans	21-30	1	autre	0	Nord Kivu	Katwa	12	40	gueri	5	1	0	1	1	0	1	0	0	1	0	0	0	0	0	0	1	0	0	0	0	0	0	0	0	0	0	0	0	0	0	0	0	0	Negatif	0	0
31	male	25	Ans	21-30	1	autre	0	Nord Kivu	Butembo	30	40	gueri	6	0	1	1	1	0	1	0	0	1	0	0	0	0	0	0	0	0	0	0	0	1	0	0	0	0	1	0	0	0	0	0	0	0	Negatif	1	0
32	male	6	Ans	0-10	0	sans emploi	0	Nord Kivu	Butembo	7	40	gueri	4	1	0	0	0	0	0	0	0	0	0	0	0	0	0	0	0	0	0	0	1	1	0	0	1	0	0	0	0	0	0	0	0	0	Negatif	0	0
33	female	3	Ans	0-10	0	sans emploi	0	Nord Kivu	Butembo	7	40	deces	3	1	1	1	1	1	1	0	0	1	1	1	0	0	0	0	0	0	0	0	0	1	1	1	1	1	1	0	0	0	1	0	1	0	positif	1	0
34	female	46	Ans	41-50	1	menagere	0	Nord Kivu	Beni	3	40	gueri	27	0	0	0	0	0	0	1	1	1	0	0	0	0	0	0	0	0	0	0	0	0	0	0	0	0	0	0	0	0	0	0	0	0	positif	1	0
35	male	34	Ans	31-40	1	health worker	1	Nord Kivu	Butembo	2	40	gueri	4	1	0	0	0	0	0	0	0	0	0	0	0	0	0	0	0	0	0	0	0	0	0	0	0	0	0	0	0	0	0	0	0	0	Negatif	1	0
36	male	23	Ans	21-30	0	autre	0	Nord Kivu	Vuhovi	5	40	gueri	3	1	0	0	1	1	0	0	1	1	1	0	0	0	0	0	0	0	0	0	0	1	0	0	1	0	0	0	0	0	0	0	0	0	Negatif	1	0
37	female	18	Ans	11-20	0	sans emploi	0	Nord Kivu	Masereka	3	40	gueri	40	1	1	1	1	1	1	0	0	0	0	0	0	0	0	0	0	0	0	0	0	0	0	0	0	0	0	0	0	0	0	0	0	0	positif	1	0
38	male	37	Ans	31-40	1	famer	1	Nord Kivu	Masereka	7	40	gueri	23	1	1	1	1	1	1	0	1	1	1	0	1	1	0	0	0	1	0	0	0	0	0	0	0	0	0	0	0	0	0	0	0	0	positif	0	0
39	female	40	Ans	31-40	1	menagere	0	Nord Kivu	Vuhovi	2	41	gueri	4	1	1	1	1	0	1	0	0	1	0	0	0	0	0	0	0	0	0	0	0	1	0	0	0	1	0	0	0	0	0	0	0	0	Negatif	0	0
40	female	3	Ans	0-10	0	sans emploi	0	Nord Kivu	Masereka			gueri		1	1	1	0	0	1	0	0	1	0	0	0	0	0	0	0	0	0	0	0	0	0	0	0	0	0	0	0	0	0	0	0	0	positif	1	0
41	female	45	Ans	41-50	1	autre	0	Nord Kivu	masereka	8	41	gueri	11	1	1	1	1	1	1	0	1	1	0	0	0	0	0	1	1	0	0	0	1	1	1	0	0	0	0	0	0	0	0	0	0	0	positif	1	0
42	female	27	Ans	21-30	1	menagere	0	Nord Kivu	Butembo			gueri		0	1	0	1	1	0	0	0	1	0	0	0	1	0	0	0	0	0	0	0	0	0	0	0	0	0	0	0	0	0	0	0	0	Negatif	1	0
43	female	14	Ans	11-20	0	sans emploi	0	Nord Kivu	masereka	1	41	gueri	5	0	0	0	0	0	1	0	0	0	0	0	0	0	0	0	0	0	0	0	0	0	0	0	0	0	0	0	0	0	0	0	0	0	Negatif	1	0
44	female	3	Ans	0-10	0	sans emploi	0	Nord Kivu	masereka	3	41	gueri	5	1	0	0	0	0	0	0	0	0	0	0	0	0	0	0	0	0	0	0	0	0	0	0	0	0	0	0	0	0	0	0	0	0	Negatif	0	0
45	female	3	Ans	0-10	0	sans emploi	0	Nord Kivu	masereka	3	41	gueri	5	1	1	0	1	0	1	0	1	1	1	0	0	0	0	0	0	0	0	0	0	0	0	0	0	0	0	0	0	0	0	0	0	0	Negatif	1	0
46	male	4	Ans	0-10	0	sans emploi	0	Nord Kivu	masereka	2	41	gueri	5	1	0	0	0	0	0	0	0	1	1	0	0	0	0	0	0	0	0	0	0	0	0	0	0	0	0	0	0	0	0	0	0	0	Negatif	1	0
47	male	34	Ans	31-40	1	autre	0	Nord Kivu	Butembo	8	41	gueri	4	1	1	1	1	0	1	0	0	1	0	0	0	0	0	0	0	0	0	0	0	1	0	0	0	1	1	0	0	0	0	0	0	0	Negatif	0	0
48	male	8	Ans	0-10	0	sans emploi	0	Nord Kivu	Masereka	1	41	gueri	28	1	0	0	1	0	0	0	0	1	0	0	0	0	0	0	0	0	0	0	0	0	0	0	0	0	0	0	0	0	0	0	0	0	positif	1	0
49	female	6	Ans	0-10	0	sans emploi	0	Nord Kivu	Katwa	3	41	gueri	5	1	1	0	1	1	1	0	0	0	1	0	0	0	0	0	0	0	0	0	0	1	0	0	0	0	1	0	0	0	0	0	0	0	Negatif	0	0
50	male	58	Ans	51-60	1	famer	1	Nord Kivu	Mabalako	1	41	gueri	4	1	0	1	0	0	1	0	1	0	0	0	0	0	0	0	0	0	0	0	0	0	0	0	0	0	0	0	0	0	0	0	0	0	Negatif	0	0
51	male	32	Ans	31-40	1	famer	1	Nord Kivu	Masereka	4	41	gueri	5	0	1	0	1	0	1	0	0	1	1	0	0	0	0	0	0	0	0	0	0	0	0	0	0	0	0	0	0	0	0	0	0	0	Negatif	0	0
52	female	30	Ans	21-30	1	autre	0	Nord Kivu	Beni	4	42	gueri	26	0	1	1	1	1	0	1	1	0	1	0	1	1	0	0	0	0	0	0	0	1	0	0	0	0	1	0	1	0	0	0	0	0	positif	1	0
53	female	23	Ans	21-30	0	menagere	0	Nord Kivu	Katwa	7	42	gueri	14	1	1	1	1	1	0	0	0	1	0	0	0	0	0	1	0	1	0	1	0	0	0	0	0	0	0	0	0	0	0	0	0	0	positif	1	0
54	male	26	Ans	21-30	1	autre	0	Nord Kivu	Butembo	1	42	gueri	6	1	0	0	1	0	0	1	1	0	0	0	0	0	0	0	0	0	0	0	0	0	0	0	0	0	0	0	0	0	0	0	0	0	Negatif	1	0
55	male	17	Ans	11-20	0	autre	0	Nord Kivu	Butembo	6	42	gueri	5	0	1	1	1	1	1	0	1	1	0	0	0	1	0	0	0	0	0	0	0	0	0	0	0	0	0	0	0	0	0	0	0	0	Negatif	1	0
56	male	33	Ans	31-40	1	autre	0	Nord Kivu	Butembo	3	42	gueri	5	1	0	0	0	1	1	0	0	0	0	0	0	0	1	0	0	0	0	0	0	1	0	0	0	1	1	0	0	0	0	1	0	0	Negatif	0	0
57	female	17	Ans	11-20	0	sans emploi	0	Nord Kivu	Masereka	1	42	gueri	5	0	0	1	1	0	1	0	1	0	0	0	1	1	0	0	0	0	0	0	0	0	0	0	0	0	0	0	0	0	0	0	0	0	Negatif	0	0
58	female	16	Ans	11-20	0	menagere	0	Nord Kivu	Katwa	17	42	gueri	4	1	1	1	1	1	1	0	0	0	0	0	0	0	0	0	0	0	0	0	0	0	0	0	0	0	0	0	0	0	0	0	0	0	Negatif	0	0
59	female	14	Ans	11-20	0	sans emploi	0	Nord Kivu	Katwa	3	42	gueri	4	1	1	1	0	0	1	0	0	1	0	0	1	0	0	0	0	0	0	0	0	0	0	0	0	0	0	0	0	0	0	0	0	0	Negatif	0	0
60	male	6	Ans	0-10	0	sans emploi	0	Nord Kivu	Katwa	2	42	gueri	4	1	1	0	0	0	1	0	0	1	1	0	0	0	0	0	0	0	0	0	0	0	0	0	0	0	0	0	0	0	0	0	0	0	Negatif	0	0
61	male	24	Ans	21-30	0	sans emploi	0	Nord Kivu	Butembo	1	42	gueri	5	1	0	0	0	0	0	0	1	1	0	0	0	0	0	0	0	0	0	0	0	0	0	0	0	0	0	0	0	0	0	0	0	0	Negatif	1	0
62	male	31	Ans	31-40	1	sans emploi	0	Nord Kivu	Katwa	1	42	gueri	5	0	0	0	0	0	0	0	0	1	0	0	0	0	0	0	0	0	0	0	0	0	0	0	0	0	0	0	0	0	0	0	0	0	Negatif	1	0
63	male	26	Ans	21-30	1	famer	1	Nord Kivu	Masereka	1	42	gueri	5	1	0	1	0	1	0	0	0	1	0	0	0	0	0	0	0	0	0	0	0	0	0	0	0	0	0	0	0	0	0	0	0	0	Negatif	0	0
64	male	41	Ans	41-50	1	famer	1	Nord Kivu	Masereka	2	42	gueri	4	1	1	0	1	1	1	0	1	0	0	0	0	0	0	0	0	0	0	0	0	0	0	0	0	0	0	0	0	0	0	0	0	0	Negatif	0	0
65	female	6	Ans	0-10	0	sans emploi	0	Nord Kivu	Beni	2	42	gueri	4	1	0	0	0	0	0	0	0	1	0	0	0	0	0	1	0	0	0	0	0	0	0	0	0	0	0	0	0	0	0	0	0	0	Negatif	1	0
66	female	35	Ans	31-40	1	menagere	0	Nord Kivu	Beni	3	42	deces	6	1	1	0	1	0	0	0	0	1	0	0	0	0	0	0	0	0	0	0	0	0	0	0	0	0	0	0	0	0	0	0	0	0	positif	1	0
67	female	5	Mois	0-10	0	sans emploi	0	Nord Kivu	Beni	2	42	gueri	4	1	0	0	0	0	0	0	0	0	0	0	0	0	0	0	0	0	0	0	0	0	0	0	0	0	0	0	0	0	0	0	0	0	Negatif	1	0
68	male	28	Ans	21-30	1	health worker	1	Nord Kivu	Katwa	2	42	gueri	4	0	0	1	1	0	1	0	1	0	0	0	0	0	0	0	0	0	0	0	0	0	0	0	0	0	0	0	0	0	0	0	0	0	Negatif	0	0
69	male	20	Ans	11-20	0			Nord Kivu	Butembo	1	42	gueri	6	0	0	1	0	0	1	0	0	0	0	0	0	0	0	0	0	0	0	0	0	1	0	0	0	1	0	0	0	0	0	0	0	0	Negatif	0	0
70	male	13	Ans	11-20	0	sans emploi	0	Nord Kivu	Katwa	6	42	gueri	6	1	1	0	0	1	1	0	1	1	0	0	0	0	0	0	0	0	0	0	0	0	0	0	0	0	0	0	0	0	0	0	0	0	Negatif	0	0
71	female	20	Ans	11-20	0	sans emploi	0	Nord Kivu	Musienene	1	42	gueri	6	1	1	0	0	1	0	1	0	1	0	0	0	0	0	0	0	0	0	0	0	0	0	0	0	0	0	0	0	0	0	0	0	0	Negatif	0	0
72	female	27	Ans	21-30	1	sans emploi	0	Nord Kivu	Butembo			gueri		0	1	0	0	0	1	0	0	1	0	0	0	0	0	0	0	0	0	0	0	0	0	0	0	0	0	0	0	0	0	0	0	0	Negatif	1	0
73	male	49	Ans	41-50	1			Nord Kivu	Masereka	2	43	gueri	4	0	0	1	1	1	1	0	0	1	0	0	0	0	0	0	0	0	0	0	1	0	0	0	0	0	0	0	0	0	0	0	0	0	Negatif	0	0
74	male	21	Ans	21-30	0	autre	0	Nord Kivu	Beni			gueri		1	0	0	0	0	0	0	0	0	0	0	0	0	0	0	0	0	0	0	0	0	0	0	0	0	0	0	0	0	0	0	0	0	Negatif	1	1
75	male	19	Ans	11-20	0			Nord Kivu	Butembo			gueri		0	0	0	0	0	0	0	1	1	0	0	0	0	0	0	0	0	0	0	0	0	0	0	0	0	0	0	0	0	0	0	0	0	Negatif	1	0
76	female	16	Ans	11-20	0	menagere	0	Nord Kivu	Beni			gueri		0	0	0	0	0	0	0	0	0	0	0	0	0	0	0	0	0	0	0	0	0	0	0	0	0	0	0	0	0	0	0	0	0	Negatif	1	0
77	female	13	Ans	11-20	0	sans emploi	0	Nord Kivu	Butembo			gueri		0	0	0	0	0	0	0	0	1	1	0	0	0	0	0	0	0	0	0	0	1	0	0	0	0	0	0	0	0	0	0	0	0	Negatif	1	1
78	female	42	Ans	41-50	1	health worker	1	Nord Kivu	Katwa	2	43	gueri	3	0	1	1	0	0	1	0	1	0	0	0	0	0	0	0	0	0	0	0	0	0	0	0	0	0	0	0	0	0	0	0	0	0	Negatif	1	0
79	female	28	Ans	21-30	1	health worker	1	Nord Kivu	Katwa	6	43	deces	3	1	1	1	1	1	0	0	0	1	0	0	1	0	0	1	0	0	0	0	0	0	0	0	0	0	0	0	0	0	0	0	0	0	positif	1	0
80	female	6	Mois	0-10	0	sans emploi	0	Nord Kivu	Katwa	8	43	gueri	3	1	1	1	1	1	0	0	0	0	1	0	0	0	0	0	0	0	0	0	0	1	0	0	0	0	1	1	0	0	0	0	0	0	Negatif	0	0
81	male	3	Ans	0-10	0	sans emploi	0	Nord Kivu	Katwa	2	43	gueri	3	1	0	0	1	0	0	0	0	0	0	0	0	0	0	0	0	0	0	0	0	0	0	0	0	0	0	0	0	0	0	0	0	0	Negatif	1	0
82	female	24	Ans	21-30	0	health worker	1	Nord Kivu	Katwa	5	43	gueri	4	0	0	0	1	0	0	1	0	0	1	0	0	1	0	0	0	0	0	0	0	1	0	0	1	0	0	0	0	0	0	0	0	0	Negatif	0	0
83	female	27	Ans	21-30	1	sans emploi	0	Nord Kivu	Katwa	9	43	gueri	5	0	0	0	1	0	0	1	1	1	1	0	0	0	0	0	0	0	0	0	0	0	0	0	0	0	0	0	0	0	0	0	0	0	Negatif	1	0
84	male	32	Ans	31-40	1	autre	0	Nord Kivu	Masereka	4	43	gueri	5	0	0	1	1	0	1	1	0	1	0	0	0	0	1	0	0	0	0	0	1	0	0	0	0	0	0	0	0	0	0	0	0	0	Negatif	0	0
85	female	32	Ans	31-40	1	health worker	1	Nord Kivu	Butembo	2	43	gueri	3	0	0	0	0	0	0	0	0	1	0	0	0	0	0	0	1	0	0	0	0	0	0	0	0	0	0	0	0	0	0	0	0	0	Negatif	0	0
86	male	17	Ans	11-20	0	sans emploi	0	Nord Kivu	Butembo	7	43	gueri	4	1	0	0	1	0	0	0	0	1	1	0	0	1	0	0	0	0	0	0	0	0	0	0	0	0	0	0	0	0	0	0	0	0	Negatif	0	0
87	female	8	Ans	0-10	0	sans emploi	0	Nord Kivu	Butembo	3	43	gueri	4	1	1	0	1	1	1	0	0	1	0	0	0	0	0	0	0	0	0	0	0	0	0	0	0	0	0	0	0	0	0	0	0	0	Negatif	0	0
88	male	32	Ans	31-40	1	autre	0	Nord Kivu	Katwa	1	43	gueri	4	1	1	0	1	0	0	0	1	0	0	0	0	0	0	0	0	0	0	0	0	0	0	0	0	0	0	0	0	0	0	0	0	0	Negatif	0	0
89	female	11	Mois	0-10	0	sans emploi	0	Nord Kivu	Katwa			gueri		1	1	0	1	1	1	0	0	0	1	0	0	0	0	0	0	0	0	0	0	0	0	0	0	0	0	0	0	0	0	0	0	0	Negatif	1	0
90	female	45	Ans	41-50	1	famer	1	Nord Kivu	Vuhovi	9	43	deces	2	0	1	1	1	1	1	0	0	0	0	0	1	1	0	0	0	0	0	0	0	0	0	0	0	0	0	0	0	0	0	0	0	0	positif	1	0
91	male	15	Ans	11-20	0	autre	0	Nord Kivu	Beni	4	43	gueri	4	1	1	0	1	1	0	0	0	1	1	0	0	1	0	1	0	0	1	0	0	1	1	0	1	0	0	0	0	0	0	0	0	0	Negatif	0	0
92	male	13	Ans	11-20	0	sans emploi	0	Nord Kivu	Butembo			gueri		0	1	0	1	0	1	0	1	1	1	0	0	0	0	0	0	0	0	0	0	0	0	0	0	0	0	0	0	0	0	0	0	0	Negatif	1	0
93	male	11	Ans	11-20	0	sans emploi	0	Nord Kivu	Butembo			gueri		0	0	0	0	0	0	0	0	0	0	0	0	0	0	0	0	0	0	0	0	1	0	0	1	0	0	0	0	0	0	0	0	0	Negatif	1	0
94	male	22	Ans	21-30	0	autre	0	Nord Kivu	Butembo	6	43	gueri	3	1	0	1	1	1	0	0	0	1	0	0	0	0	0	0	0	0	0	0	0	1	0	0	0	0	0	0	0	0	0	1	0	0	Negatif	0	0
95	female	19	Ans	11-20	0	famer	1	Nord Kivu	Katwa	5	43	deces	2	1	1	0	0	0	0	0	1	1	0	0	0	0	0	0	0	0	0	0	0	1	0	0	0	1	1	0	0	0	0	0	0	0	positif	0	0
96	female	18	Ans	11-20	0			Nord Kivu	Katwa	4	43	gueri	3	1	0	0	1	1	0	0	0	1	0	0	0	0	0	0	1	0	0	0	0	0	0	0	0	0	0	0	0	0	0	0	0	0	Negatif	0	0
97	female	24	Ans	21-30	0	health worker	1	Nord Kivu	Katwa	4	43	deces	7	1	0	0	1	1	0	0	0	1	0	0	0	0	0	0	0	0	0	0	0	0	0	0	0	0	0	0	0	0	0	0	0	0	positif	1	0
98	female	29	Ans	21-30	1			Nord Kivu	Butembo	5	43	gueri	4	1	0	1	0	0	1	0	1	1	1	0	1	0	1	0	0	0	0	0	0	0	0	0	0	0	0	0	0	0	0	0	0	0	Negatif	0	0
99	male	24	Ans	21-30	0	autre	0	Nord Kivu	Katwa	1	43	gueri	4	0	0	0	1	1	0	0	1	0	0	0	0	0	0	0	0	0	0	0	0	0	0	0	0	0	0	0	0	0	0	0	0	0	Negatif	1	0
100	male	54	Ans	51-60	1	health worker	1	Nord Kivu	Katwa			gueri		0	0	0	0	0	0	0	0	1	0	0	0	0	0	0	0	0	0	0	0	0	0	0	0	0	0	0	0	0	0	0	0	0	Negatif	1	1
101	male	30	Ans	21-30	1	health worker	1	Nord Kivu	Butembo			gueri		0	0	0	1	0	1	0	1	1	0	0	0	0	0	0	0	0	0	0	0	0	0	0	0	0	0	0	0	0	0	0	0	0	Negatif	1	1
102	female	60	Ans	51-60	1	famer	1	Nord Kivu	Kalunguta			deces		1	1	1	1	1	1	0	1	1	0	0	0	0	1	0	0	0	0	0	0	1	0	1	0	0	0	0	0	0	0	0	0	0	positif	1	1
103	male	46	Ans	41-50	1	famer	1	Nord Kivu	Kalunguta			deces		1	1	1	0	0	0	0	1	1	0	0	0	0	0	1	0	0	0	0	0	0	0	0	0	0	0	0	0	0	0	0	0	0	positif	1	1
104	male	33	Ans	31-40	1	famer	1	Nord Kivu	Kalunguta			deces		1	0	0	0	1	0	0	0	1	0	0	0	0	0	0	0	0	0	0	0	1	1	0	1	0	0	0	0	0	0	0	1	0	positif	1	1
105	female	35	Ans	31-40	1	famer	1	Nord Kivu	Kalunguta			gueri		1	1	0	1	0	0	0	0	1	0	0	0	0	0	0	0	0	0	0	0	1	1	0	1	1	0	0	0	0	0	0	0	0	Negatif	1	1
106	female	8	Ans	0-10	0	sans emploi	0	Nord Kivu	Beni			gueri		0	1	0	1	0	1	0	0	1	0	0	1	0	0	0	0	0	0	0	0	0	0	0	0	0	0	0	0	0	0	0	0	0	Negatif	1	0
107	male	35	Ans	31-40	1	health worker	1	Nord Kivu	Kalunguta	14	43	gueri	3	1	0	1	1	1	0	0	0	1	0	0	0	0	0	0	0	0	0	1	0	1	0	0	0	1	0	0	0	0	0	1	0	0	Negatif	0	0
108	female	32	Ans	31-40	1	famer	1	Nord Kivu	Kalunguta			gueri		0	0	0	0	0	0	0	0	0	1	0	0	0	0	1	0	0	0	0	0	0	0	0	0	0	0	0	0	0	0	0	0	0	positif	1	1
109	female	44	Ans	41-50	1	famer	1	Nord Kivu	Kalunguta			gueri		0	0	0	1	1	1	0	1	1	0	0	0	0	0	0	0	0	0	0	0	0	0	0	0	0	0	0	0	0	0	0	0	0	Negatif	1	1
110	female	23	Ans	21-30	0	famer	1	Nord Kivu	Kalunguta			gueri		0	0	0	0	0	1	0	0	1	0	0	0	0	0	0	0	0	0	0	0	0	0	0	0	0	0	0	0	0	0	0	0	0	Negatif	1	1
111	male	19	Ans	11-20	0	sans emploi	0	Nord Kivu	Katwa			gueri		1	0	0	1	0	0	0	1	1	0	0	0	0	0	0	0	0	0	0	0	0	0	0	0	0	0	0	0	0	0	0	0	0	Negatif	1	0
112	female	33	Ans	31-40	1	autre	0	Nord Kivu	Butembo			gueri		0	0	0	0	0	1	0	0	1	0	0	0	0	0	0	0	0	0	0	0	0	0	0	0	0	0	0	0	0	0	0	0	0	Negatif	1	0
113	female	33	Ans	31-40	1	famer	1	Nord Kivu	Masereka	4	44	gueri	4	1	0	1	0	0	1	0	0	0	0	0	0	0	0	0	0	0	0	0	0	0	0	0	0	0	0	0	0	0	0	0	0	0	Negatif	1	0
114	female	2	Ans	0-10	0	sans emploi	0	Nord Kivu	Masereka			gueri		0	0	1	0	0	0	0	0	0	0	0	0	0	0	0	0	0	0	0	0	0	0	0	0	0	0	0	0	0	0	0	0	0	Negatif	1	0
115	female	36	Ans	31-40	1	famer	1	Nord Kivu	Masereka			gueri		1	0	1	0	0	1	0	0	0	0	0	0	0	0	0	0	0	0	0	0	1	0	0	0	0	0	0	0	0	0	0	0	0	Negatif	1	0
116	female	2	Ans	0-10	0	sans emploi	0	Nord Kivu	Masereka			gueri		0	0	1	0	0	0	0	0	0	0	0	0	0	0	0	0	0	0	0	0	0	0	0	0	0	0	0	0	0	0	0	0	0	Negatif	1	0
117	male	25	Ans	21-30	1	autre	0	Nord Kivu	Katwa	3	44	gueri	5	0	1	1	1	1	1	0	1	1	1	0	0	0	0	0	0	0	0	0	0	0	0	0	0	0	0	0	0	0	0	0	0	0	Negatif	0	0
118	male	12	Ans	11-20	0	sans emploi	0	Nord Kivu	Katwa	5	44	gueri	5	1	1	1	0	0	1	0	0	1	0	0	0	0	0	0	0	0	0	0	0	1	0	0	0	0	0	1	0	0	0	0	0	0	Negatif	0	0
119	male	21	Ans	21-30	0	autre	0	Nord Kivu	Butembo			gueri		0	0	1	0	0	1	0	1	0	0	0	0	0	0	0	1	0	0	0	0	0	0	0	0	0	0	0	0	0	0	0	0	0	Negatif	1	0
120	female	41	Ans	41-50	1	autre	0	Nord Kivu				gueri		0	0	0	1	0	0	0	1	0	0	0	0	0	0	0	0	0	0	0	0	0	0	0	0	0	0	0	0	0	0	0	0	0	Negatif	1	0
121	male	66	Ans	60+	1	famer	1	Nord Kivu	Kalunguta	6	44	gueri	5	0	1	1	1	1	0	0	0	0	0	0	0	0	0	0	0	1	0	0	0	1	0	0	0	0	0	0	1	0	0	0	0	0	Negatif	0	0
122	female	48	Ans	41-50	1	health worker	1	Nord Kivu	Butembo			gueri		0	0	0	0	0	0	0	1	1	0	0	0	0	0	0	0	0	0	0	0	0	0	0	0	0	0	0	0	0	0	0	0	0	Negatif	1	0
123	female	24	Ans	21-30	0	famer	1	Nord Kivu	Masereka	0	44	gueri	5	1	0	1	1	0	1	0	0	1	0	0	0	0	0	0	0	0	0	0	0	1	0	0	0	0	0	0	0	0	0	0	0	0	Negatif	0	0
124	female	60	Ans	51-60	1	famer	1	Nord Kivu	Masereka	1	44	gueri	4	1	1	1	1	0	0	0	1	1	0	0	0	0	0	0	0	0	0	0	0	0	0	0	0	0	0	0	0	0	0	0	0	0	Negatif	0	0
125	male	17	Ans	11-20	0	sans emploi	0	Nord Kivu	Katwa			gueri		0	1	0	0	0	0	0	1	1	1	0	0	0	0	1	0	0	1	0	0	0	0	0	0	0	0	0	0	0	0	0	0	0	Negatif	1	0
126	male	22	Ans	21-30	0	autre	0	Nord Kivu	Mabalako	2	44	gueri	4	1	1	0	1	1	0	0	0	1	0	0	1	0	0	0	0	0	1	1	1	0	0	0	0	0	0	0	0	0	0	0	0	0	Negatif	0	0
127	female	23	Ans	21-30	0	menagere	0	Nord Kivu	Butembo	2	44	gueri	4	0	1	1	1	1	1	0	0	0	0	0	1	0	0	0	0	0	0	0	0	0	0	0	0	0	0	0	0	0	0	0	0	0	Negatif	0	0
128	male	54	Ans	51-60	1	health worker	1	Nord Kivu	Kalunguta	1	44	gueri	19	0	0	1	1	0	1	0	0	0	0	0	0	0	0	0	0	0	0	0	0	0	0	0	0	0	0	0	0	0	0	0	0	0	positif	1	0
129	female	26	Ans	21-30	1	menagere	0	Nord Kivu	Katwa	7	44	gueri	5		1	0	1	1	1	1	1	1	1	0	0	0	0	0	0	0	0	0	0	0	0	0	0	0	0	0	0	0	0	0	0	0	Negatif
130	female	36	Ans	31-40	1	menagere	0	Nord Kivu	Kalunguta		44	gueri	5	0	0	0	0	0	0	0	0	0	0	0	0	0	0	0	0	0	0	0	0	0	0	0	0	0	0	0	0	0	0	0	0	0	Negatif	1	0
131	female	35	Ans	31-40	1	famer	1	Nord Kivu	Kalunguta	5	44	gueri	5	1	0	0	1	0	0	0	0	1	0	0	0	0	0	0	0	0	0	1	0	0	0	0	0	0	0	0	0	0	0	0	0	0	Negatif	1	0
132	female	17	Ans	11-20	0			Nord Kivu	Katwa	4	44	deces	5	1	1	1	0	1	0	0	0	0	0	0	0	0	1	0	0	0	0	0	0	0	0	0	0	0	0	0	0	0	0	0	0	0	positif	1	0
133	female	29	Ans	21-30	1	menagere	0	Nord Kivu	Kalunguta			deces		1	1	1	1	1	0	0	1	1	1	0	0	0	1	0	0	0	0	0	0	1	0	0	0	1		0	1	1	0	0	0	0	positif	1	0
134	male	50	Ans	41-50	1	health worker	1	Nord Kivu	Katwa	2	44	gueri	5	0	0	0	0	0	1	0	0	1	0	0	0	0	0	0	0	0	0	0	0	0	0	0	0	0	0	0	0	0	0	0	0	0	Negatif	1	0
135	male	19	Ans	11-20	0	famer	1	Nord Kivu	Masereka	3	44	gueri	3	1	0	0	1	1	0	0	0	1	0	0	0	0	0	0	0	0	0	0	0	0	0	0	0	0	0	0	0	0	0	0	0	0	Negatif
136	male	5	Jour	0-10	0	sans emploi	0	Nord Kivu	Kalunguta		44	deces	9	0	0	0	0	0	0				0	0	0	0	0	0	0	0	0	0	0	0	0	0	0	0	0	0	0	0	0	0	0	0	positif	1	0
137	female	39	Ans	31-40	1			Nord Kivu	Kalunguta			gueri		0	0	0	0	0	0	0	0	1	0	0	0	0	0	0	0	0	0	0	0	0	0	0	0	0	0	0	0	0	0	0	0	0	Negatif	1	1
138	female	20	Ans	11-20	0	health worker	1	Nord Kivu	Kalunguta			gueri		1	0	0	0	0	0	0	0	1	0	0	0	0	0	0	0	0	0	0	0	0	0	0	0	0	0	0	0	0	0	0	0	0	positif	1	0
139	female	35	Ans	31-40	1			Nord Kivu	Kalunguta			gueri		0	0	0	0	1	1	0	0	1	0	0	0	0	0	0	0	0	0	0	0	0	0	0	0	0	0	0	0	0	0	0	0	0	positif	1	1
140	male	2	Ans	0-10	0	sans emploi	0	Nord Kivu	Kalunguta			gueri		1	0	0	0	1	0	0			1	0	0	0	0	0	0	0		0	0	0	0	0	0	0	0	0	0	0	0	0	0	0	Negatif	1	0
141	male	30	Ans	21-30	1	famer	1	Nord Kivu	Butembo	11	45	deces	5	1	0	0	1	1	1	1	0	1	1	0	0	0	0	1	0	0	0	0	0	0	0	0	0	0	0	0	0	0	0	0	0	0	positif	1	0
142	female	61	Ans	60+	1	health worker	1	Nord Kivu	Katwa			gueri		1	0	1	1	0	0	0	1	1	1	0	0	0	0	0	0	0	0	0	0	0	0	0	0	0	0	0	0	0	0	0	0	0	Negatif	1	1
143	male	35	Ans	31-40	1	autre	0	Nord Kivu	Butembo			gueri		0	0	1	0	0	0	0	1	1	0	0	0	0	0	1	0	0	0	0	0	0	0	0	0	0	0	0	0	0	0	0	0	0	Negatif	1	1
144	female	26	Ans	21-30	1	autre	0	Nord Kivu	Butembo			gueri		0	1	0	0	1	0	0	0	1	1	0	0	0	0	0	0	0	0	0	0	0	0	0	0	0	0	0	0	0	0	0	0	0	Negatif	1	0
145	male	33	Ans	31-40	1	health worker	1	Nord Kivu	Butembo	2	45	gueri	4	1	0	1	1	0	1	0	0	1	0	0	0	0	0	0	0	0	0	0	0	0	0	0	0	0	0	0	0		0	0	1	0	Negatif	0	0
146	female	24	Ans	21-30	0	menagere	0	Nord Kivu	Butembo	6	45	gueri	2	1	1	0	1	1	0	0	1	1	0	0	0	1	1	0	0	0	0	0	0	0	0	0	0	0	0	0	0	0	0	0	0	0	Negatif	0	0
147	male	10	Ans	0-10	0	sans emploi	0	Nord Kivu	Kalunguta	4	45	deces	2	0	1	1	1	1	1	0	1	1	0	0	0	0	1	0	0	0	0	1	1	1	0	0	1	0	0	0	1	0	0	1	0	0	Negatif
148	male	42	Ans	41-50	1	autre	0	Nord Kivu	Masereka	4	44	gueri	5	1	1	0	1	1	0	0	1	1	0	0	0	0	0	0	0	0	0	0	0	1	0	0	1	0	0	0	0	0	0	0	0	0	Negatif	0	0
149	male	20	Ans	11-20	0	autre	0	Nord Kivu	Masereka			gueri		1	0	1	1	1	1	0	0	1	0	0	0	0	0	0	0	0	0	0	0	0	0	0	0	0	0	0	0	0	0	0	0	0	Negatif	1	0
150	male	81	Ans	60+	1	famer	1	Nord Kivu	Katwa	2	45	gueri	5	0	1	1	0	0	1	0	1	0	0	0	0	0	0	0	0	0	0	0	0	0	0	0	0	1	0	0	0	0	0	0	0	0	Negatif	0	0
151	male	12	Ans	11-20	0	sans emploi	0	Nord Kivu	Katwa	4	45	gueri	4	1	1	0	0	0	0	0	0	1	0	0	0	0	0	0	1	0	0	0	0	0	0	0	0	0	0	0	0	0	0	0	0	0	Negatif
152	male	27	Ans	21-30	1	famer	1	Nord Kivu	Kalunguta			gueri		0	0	0	1	1	0	0	1	1	0	0	0	0	0	0	0	0	0	0	0	0	0	0	0	0	0	0	0	0	0	0	0	0	positif	1	1
153	female	34	Ans	31-40	1	famer	1	Nord Kivu	Kalunguta			gueri		0	1	0	0	1	0	0	1	1	0	0	0	0	0	0	0	0	1	0	1	0	0	0	0	0	0	0	0	0	0	0	0	0	positif	1	1
154	male	16	Ans	11-20	0	sans emploi	0	Nord Kivu	Kalunguta			gueri		1	0	0	1	1	1	0	0	1	0	0	0	0	0	0	0	0	0	0	0	0	0	0	0	0	0	0	0	0	0	0	0	0	Negatif	1	0
155	female	42	Ans	41-50	1	health worker	1	Nord Kivu	Katwa			gueri		0	0	0	1	0	0	0	1	0	0	0	0	0	0	0	0	0	0	0	0	0	0	0	0	0	0	0	0	0	0	0	0	0	Negatif	1	1
156	female	60	Ans	51-60	1	famer	1	Nord Kivu	Kalunguta			gueri		0	1	0	1	0	0	0	1	1	1	0	0	0	0	0	0	0	0	0	0	0	0	0	0	0	0	0	0	0	0	0	0	0	Negatif	1	0
157	female	30	Ans	21-30	1	autre	0	Nord Kivu	Butembo			gueri		1	0	1	0	1	1	0	0	1	1	0	0	0	0	0	0	0	0	0	0	0	0	0	0	0	0	0	0	0	0	0	0	0	Negatif	1	0
158	male	28	Ans	21-30	1	autre	0	Nord Kivu	Katwa	0	45	gueri	4	0	1	0	1	0	0	0	0	0	0	0	0	0	0	0	0	0	0	0	0	0	0	0	0	0	0	0	0	0	0	0	0	0	Negatif	0	0
159	female	18	Ans	11-20	0	menagere	0	Nord Kivu	Kalunguta	4	45	gueri	3	1	1	0	0	0	1	0	0	1	0	0	0	0	0	0	0	0	0	0	0	0	0	0	0	0	0	0	0	0	0	0	0	0	Negatif	1	0
160	female	1	Mois	0-10	0	sans emploi	0	Nord Kivu	Vuhovi	33	45	gueri	15	1	0	0	1	0	0	0	0	0	1	0	0	0	0	0	0	0	0	0	0	0	0	0	0	0	0	0	0	0	0	0	0	0	positif	1	0
161	female	20	Ans	11-20	0	health worker	1	Nord Kivu	Katwa			gueri		0	1	0	0	0	1	0	1	1	0	0	0	0	0	0	0	0	0	0	0	0	0	0	0	0	0	0	0	0	0	0	0	0	Negatif	1	0
162	female	32	Ans	31-40	1	menagere	0	Nord Kivu	Katwa	1	45	gueri	4	1	1	0	1	0	0	0	0	1	0	0	0	0	0	0	0	0	0	0	0	0	0	0	0	0	0	0	0	0	0	0	0	0	Negatif	1	0
163	female	24	Ans	21-30	0	health worker	1	Nord Kivu	Butembo	0	45	gueri	4	0	1	0	0	0	0	0	0	0	0	0	0	0	0	0	0	0	0	0	0	1	0	0	1	0	0	0	0	0	0	0	0	0	Negatif	1	0
164	female	9	Mois	0-10	0	sans emploi	0	Nord Kivu	Musienene	11	45	deces	2	1	0	1	1	1	0	0	0	0	1	0	0	0	0	0	0	0	0	0	0	1	0	1	0	0	0	0	0	0	0	0	0	0	positif	0	0
165	female	18	Ans	11-20	0	menagere	0	Nord Kivu	Katwa	1	45	gueri	3	0	1	1	1	0	0	0	1	1	0	0	0	0	0	0	0	0	0	0	0	0	0	0	0	0	0	0	0	0	0	0	0	0	Negatif	1	0
166	male	39	Ans	31-40	1	autre	0	Nord Kivu	Vuhovi	1	45	gueri	3	1	0	0	1	0	0	0	0	1	0	0	0	0	0	0	0	0	0	0	0	0	0	0	0	0	0	0	0	0	0	0	0	0	Negatif	1	0
167	female	25	Ans	21-30	1	health worker	1	Nord Kivu	Masereka			gueri		0	1	1	0	1	1	0	1	1	0	0	0	0	0	0	0	0	0	0	0	0	0	0	0	0	0	0	0	0	0	0	0	0	Negatif	1	0
168	male	27	Ans	21-30	1	autre	0	Nord Kivu	Beni	6	45	deces	2	0	0	1	1	1	1	0	1	0	0	0	0	0	0	0	0	0	0	0	0	0	0	0	0	0	0	0	0	0	0	0	0	0	positif
169	female	36	Ans	31-40	1	famer	1	Nord Kivu	Kalunguta			deces		1	1	1	1	1	0	0	1	0	0	0	0	0	0	0	0	0	0	0	0	0	0	0	0	0	0	0	0	0	0	0	0	0	positif	1	1
170	male	21	Ans	21-30	0	sans emploi	0	Nord Kivu	Masereka	7	45	gueri	5	0	0	0	0	0	0	0	0	0	0	0	0	0	0	0	0	0	0	0	0	1	0	0	1	0	0	0	0	0	0	0	0	0	Negatif	0	0
171	male	15	Ans	11-20	0	sans emploi	0	Nord Kivu	Kalunguta	5	45	gueri	2	1	1	1	1	1	1	0	1	1	0	0	0	0	0	0	0	0	0	0	0	0	0	0	0	0	0	0	0	0	0	0	0	0	Negatif	0	0
172	female	19	Ans	11-20	0	menagere	0	Nord Kivu	Kalunguta	3	45	gueri	5	1	0	1	1	1	1	0	1	1	0	0	0	0	0	0	0	0	0	0	0	1	0	0	0	1	0	0	0	0	0	0	0	0	Negatif	1	0
173	female	30	Ans	21-30	1	famer	1	Nord Kivu	Masereka	4	45	gueri	2	1	1	1	1	0	1	0	1	1	0	0	1	1	0	1	0	1	0	1	1	0	0	0	0	0	0	0	0	0	0	0	0	0	Negatif	0	0
174	male	23	Ans	21-30	0	sans emploi	0	Nord Kivu	Katwa	5	45	gueri	4	1	0	0	1	0	0	0	1	1	0	0	0	0	0	0	0	0	0	0	0	0	0	0	0	0	0	0	0	0	0	0	0	0	Negatif	0	0
175	male	8	Mois	0-10	0	sans emploi	0	Nord Kivu	Vuhovi			gueri		1	0	0	0	0	0	0	0	0	0	0	0	0	0	0	0	0	0	0	0	0	0	0	0	0	0	0	0	0	0	0	0	0	Negatif	1	0
176	male	38	Ans	31-40	1	autre	0	Nord Kivu	Butembo	1	45	gueri	4	1	0	0	1	0	0	0	0	1	0	0	0	0	0	0	0	0	0	0	0	1	0	0	0	1	0	0	0	0	0	0	0	0	Negatif	0	0
177	female	11	Mois	0-10	0	sans emploi	0	Nord Kivu	Katwa	1	45	gueri	6	1	0	0	1	0	0	0	0	0	1	0	0	0	0	0	0	0	0	0	0	0	0	0	0	0	0	0	0	0	0	0	0	0	Negatif	0	0
178	male	27	Ans	21-30	1	autre	0	Nord Kivu	Kalunguta			gueri		1	1	1	1	1	1	0	0	1	0	0	0	0	0	1	0	0	0	0	0	0	0	0	0	0	0	0	0	0	0	0	0	0	Negatif	1	0
179	male	18	Ans	11-20	0	health worker	1	Nord Kivu	Kyondo	12	45	gueri	3	1	0	0	0	0	0	0	0	1	0	0	0	0	0	1	0	0	0	0	0	0	0	0	0	0	0	0	0	0	0	0	0	0	Negatif	1	0
180	male	14	Ans	11-20	0	sans emploi	0	Nord Kivu	Beni	4	45	gueri	5	1	1	0	1	1	1	0	1	1	0	0	1	0	0	1	0	0	0	0	1	0	0	0	0	0	0	0	0	0	0	0	0	0	Negatif	0	0
181	female	33	Ans	31-40	1	famer	1	Nord Kivu	Kyondo			gueri		1	1	1	1	0	1		1	1	0	0	0	0	0	0	0	0	0	0	0	0	0	0	0	0	0	0	0	0	0	0	0	0	positif	1	1
182	female	50	Ans	41-50	1	famer	1	Nord Kivu	Kalunguta	2	45	gueri	23		1	0	1	0	1	0	1	0	0	0	0	0	0	0	0	0	0	0	0	1	0	0	0	0	0	1	0	0	0	0	0	0	positif	1	0
183	female	25	Ans	21-30	1	famer	1	Nord Kivu	Kalunguta			deces		1	0	0	1	1	0	1	1	0	0	0	1	1	0	1	0	0	0	0	0	0	0	0	0	0	0	0	0	0	0	0	0	0	positif	1	1
184	female	48	Ans	41-50	1	famer	1	Nord Kivu	Kalunguta	6	45	gueri	18	1	0	0	1	1	1	1	1	1	0	0	0	0	0	0	0	0	0	0	0	1	0	0	0	0	0	0	0	1	0	0	0	0	positif	1	0
185	male	46	Ans	41-50	1	famer	1	Nord Kivu	Kalunguta	7	45	gueri	25	0	0	0	1	0	0	0	1	1	0	0	0	0	0	0	0	0	0	0	0	0	0	0	0	0	0	0	0	0	0	0	0	0	positif	1	0
186	male	30	Ans	21-30	1	autre	0	Nord Kivu	Katwa	10	45	gueri	5	1	0	1	1	1	1	0	0	1	0	0	0	0	0	0	0	0	0	0	0	0	0	0	0	0	0	0	0	0	0	0	0	0	Negatif	0	0
187	male	36	Ans	31-40	1	autre	0	Nord Kivu	Kalunguta	15	45	gueri	4	0	0	0	0	1	1	0	0	0	1	0	0	0	0	0	0	0	0	0	0	0	0	0	0	0	0	0	0	0	0	0	0	0	Negatif	0	0
188	male	43	Ans	41-50	1	health worker	1	Nord Kivu	Butembo	3	46	deces	1	1	0	1	1	0	1	0	0	1	0	0	0	0	0	0	0	0	0	0	0	0	0	0	0	0	0	0	0	0	0	0	0	0	positif	1	0
189	female	53	Ans	51-60	1			Nord Kivu	Lubero	0	46	gueri	4	0	0	0	0	0	0	0	0	0	0	0	0	0	0	0	0	0	0	0	0	1	0	0	0	0	0	0	0	0	0	1	0	0	Negatif	0	0
190	male		Ans			famer	1	Nord Kivu	Masereka	3	46	gueri	4	1	0	0	1	0	0	0	1	1	0	0	0	0	0	0	0	0	0	1	1	0	0	0	0	0	0	0	0	0	0	0	0	0	Negatif
191	male	26	Ans	21-30	1			Nord Kivu		2	46	gueri	5	0	1	1	0	1	1	0	0	1	1	0	0	0	0	0	0	0	0	0	0	0	0	0	0	0	0	0	0	0	0	0	0	0	Negatif	0	0
192	male	33	Ans	31-40	1	famer	1	Nord Kivu	Kalunguta			gueri		0	0	0	1	0	0	1	1	0	0	0	0	0	0	0	0	0	0	0	0	0	0	0	0	0	0	0	0	0	0	0	0	0	Negatif	1	1
193	male	6	Mois	0-10	0	sans emploi	0	Nord Kivu	Kalunguta			gueri		0	0	0	0	0	0	0	0	0	1	0	0	0	0	0	0	0	0	0	0	0	0	0	0	0	0	0	0	0	0	0	0	0	Negatif	1	1
194	female	18	Ans	11-20	0	menagere	0	Nord Kivu	Musienene	7	46	gueri	2	0	1	0	1	1	0	0	1	1	0	0	0	0	0	0	0	0	0	0	0	0	0	0	0	0	0	0	0	0	0	0	0	0	Negatif	0	0
195	male	22	Ans	21-30	0	autre	0	Nord Kivu	Musienene	1	46	gueri	4	0	1	0	0	0	1	0	1	1	0	0	0	0	0	0	0	0	0	0	0	0	0	0	0	0	0	0	0	0	0	0	0	0	Negatif	0	0
196	male	10	Ans	0-10	0	autre	0	Nord Kivu	Kalunguta	11	46	gueri	2	1	0	0	1	1	0	0	0	0	0	0	0	0	0	0	0	0	0	0	0	0	0	0	0	0	0	0	0	0	0	0	0	0	Negatif	0	0
197	male	18	Mois	0-10	0	sans emploi	0	Nord Kivu	Butembo	1	46	gueri	4	1	0	0	0	1	0	0	0	0	0	0	0	0	0	0	1	1	0	0	0	0	0	0	0	0	0	0	0	0	0	0	0	0	Negatif	0	0
198	female	26	Ans	21-30	1	sans emploi	0	Nord Kivu	Butembo			gueri		1	0	0	1	1	1	1	1	0	1	0	1	0	0	0	0	0	0	0	0	0	0	0	0	0	0	0	0	0	0	0	0	0	Negatif	1	1
199	male	45	Ans	41-50	1	sans emploi	0	Nord Kivu	Butembo	3	46	gueri	5	1	1	0	1	1	1	0	0	1	1	0	0	0	0	0	0	0	0	0	0	0	0	0	0	0	0	0	0	0	0	0	0	0	Negatif	0	0
200	female	34	Mois	0-10	0	sans emploi	0	Nord Kivu	Kalunguta			gueri		1	0	0	1	1	0	0		0	0	0			0	0	0	0		0	0	0	0	0	0	0	0	0	0	0	0	0	0	0	positif	1	0
201	male	40	Ans	31-40	1	autre	0	Nord Kivu	Butembo	2	46	gueri	3	0	0	0	1	0	0	0	1	1	0	0	0	0	0	0	0	0	0	0	0	0	0	0	0	0	0	0	0	0	0	0	0	0	Negatif	1	0
202	female	30	Ans	21-30	1	famer	1	Nord Kivu	Butembo	1	46	gueri	5	0	1	0	0	0	1	1	0	0	0	0	0	0	0	1	0	0	0	0	0	0	0	0	0	0	0	0	0	0	0	0	0	0	Negatif	0	0
203	female	32	Ans	31-40	1	menagere	0	Nord Kivu	Katwa	7	46	gueri	2	1	1	0	1	0	1	0	0	1	0	0	0	0	0	0	0	0	0	0	0	0	0	0	0	0	0	0	0	0	0	0	0	0	Negatif	0	0
204	male	21	Ans	21-30	0	autre	0	Nord Kivu	Butembo	2	46	gueri	4	1	0	0	0	0	1	0	1	0	0	0	1	1	0	0	0	0	0	0	0	0	0	0	0	0	0	0	0	0	0	0	0	0	Negatif	0	0
205	female	18	Ans	11-20	0	health worker	1	Nord Kivu	Kalunguta			gueri		0	1	1	1	1	1	0	0	1	0	0	1	1	0	0	0	0	0	0	0	1	0	0	0	0	0	0	0	1	0	0	0	0	Negatif	1	1
206	female	30	Ans	21-30	1	health worker	1	Nord Kivu	Katwa			gueri		1	1	0	0	1	0	0	0	0	0	0	0	0	0	0	0	0	0	0	0	0	0	0	0	0	0	0	0	0	0	0	0	0	Negatif	1	1
207	male	14	Ans	11-20	0	sans emploi	0	Nord Kivu	Butembo	3	46	gueri	4	1	0	0	1	0	1	0	0	1	1	0	0	0	1	0	0	0	0	0	0	0	0	0	0	0	0	0	0	0	0	0	0	0	Negatif	0	0
208	male	57	Ans	51-60	1	famer	1	Nord Kivu	Vuhovi	2	46	gueri	4	0	1	1	1	1	0	0	1	1	0	0	0	0	0	0	0	0	0	0	0	0	0	0	0	0	0	0	0	0	0	0	0	0	Negatif	1	0
209	female	24	Ans	21-30	0	health worker	1	Nord Kivu	Katwa	0	46	gueri	4	1	1	0	1	0	0	0	0	1	0	0	0	0	0	0	0	0	0	0	0	0	0	0	0	0	0	0	0	0	0	0	0	0	Negatif	1	0
210	male	4	Ans	0-10	0	sans emploi	0	Nord Kivu	Vuhovi	5	46	gueri	3	1	1	1	0	0	1	0	1	1	0	0	0	0	0	0	0	0	0	0	0	1	0	0	0	0	1	1	0	0	0	0	0	0	Negatif	0	0
211	male	53	Ans	51-60	1	autre	0	Nord Kivu	Katwa	21	46	gueri	3	1	0	1	0	0	0	0	1	0	0	0	0	0	0	0	0	0	0	0	0	0	0	0	0	0	0	0	0	0	0	0	0	0	Negatif	0	0
212	female	50	Ans	41-50	1	menagere	0	Nord Kivu	Kalunguta			gueri		0	0	0	1	0	1	0	0	1	0	0	0	0	0	0	0	0	0	0	0	0	0	0	0	0	0	0	0	0	0	0	0	0	Negatif	1	1
213	male	45	Ans	41-50	1	autre	0	Nord Kivu	Kalunguta			gueri		1	0	0	1	0	0	0	1	1	0	0	0	1	0	0	0	0	0	0	0	0	0	0	0	0	0	0	0	0	0	0	0	0	Negatif	1	0
214	male	40	Ans	31-40	1	autre	0	Nord Kivu	Vuhovi	2	46	gueri	6	0	0	0	1	0	0	0	1	1	0	0	0	0	0	0	0	0	0	0	0	0	0	0	0	0	0	0	0	0	0	0	0	0	Negatif	1	0
215	female	38	Ans	31-40	1			Nord Kivu		2	46	gueri	3	0	0	0	0	0	0	0	0	0	0	0	0	0	0	0	0	0	0	0	0	0	0	0	0	0	0	0	0	0	0	0	0	0	Negatif	0	0
216	male	19	Ans	11-20	0	autre	0	Nord Kivu	Kalunguta			gueri		1	1	1	1	1	1	0	0	1	0	0	0	0	0	0	0	0	0	0	0	0	0	0	0	0	0	0	0	0	0	0	0	0	positif	1	1
217	male	17	Ans	11-20	0	autre	0	Nord Kivu	Katwa			gueri			0	0	0	0	1	0	0	1	0	0	1	1	0	0	0	0	0	0	0	0	0	0	0	0	0	0	0	0	0	0	0	0	Negatif	1	1
218	female	52	Ans	51-60	1	health worker	1	Nord Kivu	Katwa			gueri		1	0	0	1	0	0	0	1	0	0	0	0	0	0	0	0	0	0	0	0	0	0	0	0	0	0	0	0	0	0	0	0	0	positif	1	1
219	male	26	Ans	21-30	1	famer	1	Nord Kivu	Katwa	2	46	gueri	4	0	0	0	1	1	1	0	1	1	0	0	0	0	0	0	0	0	0	0	0	1	0	0	0	1	0	0	0	0	0	0	0	0	Negatif	1	0
220	male	3	Ans	0-10	0	sans emploi	0	Nord Kivu	Butembo	0	46	gueri	4	0	1	1			1	0	0	0	0	0	0	0	0	0	0	0	0	0	0	1	0	0	1	0	1	0	0	0	0	0	0	0	Negatif	0	0
221	female	54	Ans	51-60	1	menagere	0	Nord Kivu	Butembo	2	46	gueri	4	0	1	1	1	0	1	0	1	1	0	0	0	0	0	0	0	0	0	0	0	0	0	0	0	0	0	0	0	0	0	0	0	0	Negatif	0	0
222	female	6	Ans	0-10	0	famer	1	Nord Kivu	Katwa	3	46	gueri	2	1	0	0	1	1	1	0	1	1	0	0	0	0	0	0	0	0	0	1	1	0	0	0	0	0	0	0	0	0	0	0	0	0	Negatif	0	0
223	male	28	Ans	21-30	1	autre	0	Nord Kivu	Butembo	2	46	gueri	5	0	0	0	0	0	1	0	1	1	0	0	1	0	0	1	0	0	0	0	0	0	0	0	0	0	0	0	0	0	0	0	0	0	Negatif	0	0
224	female	24	Ans	21-30	0	health worker	1	Nord Kivu	Butembo			deces		1	1	1	1	1	1	0	1	1	0	0	0	0	0	0	0	0	0	0	0	0	0	0	0	0	0	0	0	0	0	0	0	0	positif	1	1
225	female	11	Ans	11-20	0	sans emploi	0	Nord Kivu	Katwa	2	46	gueri	4	0	1	0	1	1	0	0	0	0	0	0	0	0	0	0	0	0	0	0	0	0	0	0	0	0	0	0	0	0	0	0	0	0	Negatif	0	0
226	male	32	Ans	31-40	1	autre	0	Nord Kivu	Katwa	2	46	gueri	4	0	1	1	1	1	0	1	1	1	1	1	0	0	1	0	0	0	0	0	0	0	0	0	0	0	0	0	0	0	0	0	0	0	Negatif	1	0
227	male	8	Mois	0-10	0	sans emploi	0	Nord Kivu	Vuhovi	1	46	gueri	3	1	0	0	1	0	0	0	0	0	0	1	0	0	0	0	0	0	0	0	0	0	0	0	0	0	0	0	0	0	0	0	0	0	Negatif	1	0
228	male	20	Ans	11-20	0	autre	0	Nord Kivu	Katwa			gueri		0	1	0	1	0	0	1	1	1	0	1	0	0	0	0	0	0	1	0	0	0	0	0	0	0	0	0	0	0	0	0	0	0	Negatif	1	0
229	female	68	Ans	60+	1	famer	1	Nord Kivu	Katwa			deces		1	1	0	1	0	0	0	0	0	0	1	1	0	0	0	0	0	0	0	0	1	0	0	1	1	0	0	0	0	0	0	0	0	positif	1	0
230	female	28	Ans	21-30	1	autre	0	Nord Kivu	Kalunguta			gueri		1	1	0	0	1	0	0	0	1	0	0	1	1	0	1	0	0	0	0	0	1	0	0	0	1	0	0	0	0	0	1	0	0	Negatif	1	0
231	female	28	Ans	21-30	1	autre	0	Nord Kivu	Katwa	13	46	deces	2	0	1	0	0	1	1	0	0	1	0	1	1	0	0	0	0	0	0	0	0	1	0	0	0	0	1	0	0	0	0	0	0	0	positif	1	0
232	male	38	Ans	31-40	1	famer	1	Nord Kivu	Katwa			gueri		1	1	1	1	1	1	1	1	1	0	0	1	1	0	0	0	0	0	0	0	0	0	0	0	0	0	0	0	0	0	0	0	0	Negatif	1	1
233	male	40	Ans	31-40	1	famer	1	Nord Kivu	Lubero	1	46	gueri	5	0	0	0	0	0	0	0	0	0	0	0	0	0	0	0	0	0	0	0	0	1	0	0	1	0	1	0	0	0	0	0	0	0	Negatif	0	0
234	male	53	Ans	51-60	1	autre	0	Nord Kivu	Musienene	1	46	gueri	5	0	1	1	1	1	0	0	1	1	0	0	0	0	0	0	0	0	0	0	0	0	0	0	0	0	0	0	0	0	0	0	0	0	Negatif	0	0
235	male	24	Ans	21-30	0	health worker	1	Nord Kivu	Katwa	5	46	deces	4	1	1	0	1	0	0	0	1	1	0	1	0	0	0	0	0	0	0	0	0	0	0	0	0	0	0	0	0	0	0	0	0	0	positif	1	0
236	male	51	Ans	51-60	1	health worker	1	Nord Kivu	Kyondo	6	46	gueri	4	1	0	0	0	0	0	0	0	0	0	0	0	0	0	1	1	0	0	0	0	0	0	0	0	0	0	0	0	0	0	0	0	0	Negatif	0	0
237	female	6	Mois	0-10	0	sans emploi	0	Nord Kivu	Vuhovi			gueri		1	1	0	0	1	0	0	0	0	0	0	0	0	0	0	0	0	0	0	0	0	0	0	0	0	0	0	0	0	0	0	0	0	Negatif	1	1
238	female	7	Ans	0-10	0	sans emploi	0	Nord Kivu	Masereka	10	46	gueri	3	1	1	0	1	1	1	0	0	0	0	0	0	0	0	0	0	0	0	0	0	0	0	0	0	0	0	0	0	0	0	0	0	0	Negatif	0	0
239	male	21	Ans	21-30	0	famer	1	Nord Kivu	Alimbongo	5	46	gueri	3	0	1	0	1	1	0	0	1	1	0	0	0	0	0	0	0	0	0	0	0	0	0	0	0	0	0	0	0	0	0	0	0	0	Negatif	0	0
240	male	28	Ans	21-30	1	famer	1	Nord Kivu	Butembo			gueri		0	1	0	0	0	0	1	1	0	0	0	0	0	0	0	0	0	0	0	0	0	0	0	0	0	0	0	0	0	0	0	0	0	Negatif	1	0
241	female	1	Ans	0-10	0	sans emploi	0	Nord Kivu	Butembo	1	46	gueri	4	0	0	1	0	0	0	0	0	0	1	0	0	0	0	0	0	0	0	0	0	0	0	0	0	0	0	0	0	0	0	0	0	0	Negatif	1	0
242	female	78	Ans	60+	1	famer	1	Nord Kivu	Musienene	5	46	gueri	3	1	0	1	1	1	1	0	1	0	0	0	0	0	0	0	0	0	0	0	0	0	0	0	0	0	0	0	0	0	0	0	1	0	Negatif	0	0
243	female	41	Ans	41-50	1	famer	1	Nord Kivu	Katwa	2	47	gueri	3	0	0	0	1	1	0	1	0	0	1	1	0	0	0	0	0	0	0	0	0	0	0	0	0	0	0	0	0	0	0	0	0	0	Negatif	1	0
244	male	33	Ans	31-40	1	health worker	1	Nord Kivu	Katwa			gueri		0	1	0	1	1	0	0	1	1	0	0	0	0	0	0	0	0	0	0	0	0	0	0	0	0	0	0	0	0	0	0	0	0	Negatif	1	1
245	male	30	Ans	21-30	1	autre	0	Nord Kivu	Butembo	2	47	gueri	8	1	0	0	1	0	0	0	0	1	1	0	0	0	0	1	1	0	0	0	0	0	0	0	0	0	1	0	0	0	0	0	1	0	positif	0	0
246	male	31	Ans	31-40	1	famer	1	Nord Kivu	Kalunguta			deces			0	1	1	1	1	0	1	1	0	0	0	0	0	0	0	0	0	0	0	0	0	0	0	0	0	0	0	0	0	0	0	0	positif	1	1
247	female	37	Ans	31-40	1	menagere	0	Nord Kivu	Kalunguta			gueri		0	1	0	1	1	1	0	0	1	0	0	0	0	0	0	0	0	0	0	0	1	0	0	0	0	0	0	0	1	0	0	0	0	Negatif	1	0
248	female	25	Ans	21-30	1	menagere	0	Nord Kivu	Katwa	3	47	gueri	23	1	1	0	1	1	1	0	0	1	0	0	0	0	0	0	0	0	0	0	0	0	0	0	0	0	0	0	0	0	0	0	0	0	positif	1	0
249	female	58	Ans	51-60	1	famer	1	Nord Kivu	Katwa	3	46	deces	3	0	1	1	1	0	1	0	0	1	0	0	0	0	0	0	1	0	0	0	0	0	0	0	0	0	0	0	0	0	0	0	0	0	positif	1	0
250	male	62	Ans	60+	1	famer	1	Nord Kivu	Kalunguta			gueri		1		1	1	1	1		1	1	1	0	0	1	1	1	0	0	1	0	0	0	0	0	0	0	0	0	0	0	0	0	0	0	positif	1	0
251	female	34	Ans	31-40	1	autre	0	Nord Kivu	Katwa	7	47	gueri	2	0	1	1	1	1	1	0	1	1	1	0	0	0	0	0	0	0	0	0	0	0	0	0	0	0	0	0	0	0	0	0	0	0	Negatif
252	male	50	Ans	41-50	1	famer	1	Nord Kivu	Kalunguta			gueri		1	0	0	1	1	1	1	1	1	0	1	0	0	0	0	0	0	0	0	0	0	0	0	0	0	0	0	0	0	0	0	0	0	positif	1	1
253	female	42	Ans	41-50	1	famer	1	Nord Kivu	Katwa	8	47	gueri	3	0	1	0	1	0	1	0	1	0	1	0	0	0	0	0	0	0	0	0	0	1	0	0	1	0	0	0	0	0	0	0	0	0	Negatif	0	0
254	male	32	Ans	31-40	1	autre	0	Nord Kivu	Katwa	3	47	gueri	33	0	0	0	0	1	0	0	0	0	0	0	0	0	0	0	0	0	0	0	0	0	0	0	0	0	0	0	0	0	0	0	0	0	positif	1	0
255	female	24	Ans	21-30	0	menagere	0	Nord Kivu	Katwa	3	46	gueri	21	0	0	0	1	0	0	0	0	0	0	0	0	0	0	0	0	0	0	0	0	0	0	0	0	0	0	0	0	0	0	0	0	0	positif	1	0
256	female	36	Ans	31-40	1	menagere	0	Nord Kivu	Katwa	5	47	gueri	28	0	1	1	1	0	0	0	0	0	0	0	0	0	0	0	0	0	0	0	0	0	0	0	0	0	0	0	0	0	0	0	0	0	positif	1	0
257	male	38	Ans	31-40	1	autre	0	Nord Kivu	Katwa	8	47	gueri	2		0	0	1	0	1	0	1	1	1	0	0	0	0	0	0	0	0	0	0	0	0	0	0	0	0	0	0	0	0	0	0	0	Negatif
258	female	25	Ans	21-30	1	autre	0	Nord Kivu	Butembo	5	47	gueri	3	0	0	0	1	0	0	0	0	1	0	0	0	0	0	0	0	0	0	0	0	0	0	0	0	0	0	0	0	0	0	0	0	0	Negatif	0	0
259	female	28	Ans	21-30	1	menagere	0	Nord Kivu	Butembo	4	47	deces	4	1	1	1	1	1	0	0	0	0	0	0	1	0	0	0	0	0	0	0	0	1	0	1	0	0	0	0	0	0	0	0	0	0	positif	1	0
260	male	23	Ans	21-30	0	famer	1	Nord Kivu	Kalunguta	0	47	gueri	16	0	1	1	1	0	0	0	1	0	0	0	0	0	0	0	0	0	0	0	0	0	0	0	0	0	0	0	0	0	0	0	0	0	positif	1	0
261	female	39	Ans	31-40	1	famer	1	Nord Kivu	Lubero	8	47	gueri	4	1	0	0	1	1	0	0	1	1	1	0	0	0	0	0	1	0	0	0	0	0	0	0	0	0	0	0	0	0	0	0	0	0	Negatif	0	0
262	male	33	Ans	31-40	1	famer	1	Nord Kivu	Masereka	0	47	gueri	5	0	0	0	0	0	0	0	0	0	0	0	0	0	0	0	0	0	0	0	0	1	0	0	1	0	0	0	0	0	0	0	0	0	Negatif	0	0
263	male	22	Ans	21-30	0	famer	1	Nord Kivu	Masereka	2	47	gueri	5	1	0	0	1	1	0	1	1	1	0	0	0	0	0	0	0	0	0	0	0	0	0	0	0	0	0	0	0	0	0	0	0	0	Negatif	1	0
264	male	53	Ans	51-60	1	famer	1	Nord Kivu	Butembo	9	47	deces	1	0	0	1	1	1	0	0	0	1	1	0	0	0	0	0	0	0	0	0	0	1	0	0	0	1	0	0	0	0	0	0	0	0	Negatif	0	0
265	male	15	Ans	11-20	0	sans emploi	0	Nord Kivu	Masereka	1	47	gueri	5	1	0	0	0	1	0	0	1	1	1	0	0	0	0	0	0	0	0	0	0	0	0	0	0	0	0	0	0	0	0	0	0	0	Negatif	0	0
266	male	24	Ans	21-30	0	health worker	1	Nord Kivu	Katwa	3	47	gueri	5	1	0	0	1	0	1	0	0	1	0	0	0	0	0	0	0	0	0	0	0	1	0	0	1	0	0	0	0	0	0	0	0	0	Negatif	1	0
267	male	23	Ans	21-30	0	autre	0	Nord Kivu	Katwa			gueri		0	1	0	1	1	0	0	1	1	0	0	0	0	0	0	0	0	0	0	0	0	0	0	0	0	0	0	0	0	0	0	0	0	Negatif	1	0
268	female	16	Ans	11-20	0	sans emploi	0	Nord Kivu	Katwa	2	47	gueri	5	1	1	0	1	0	1	1	0	1	0	0	0	0	0	0	0	0	0	0	0	0	0	0	0	0	0	0	0	0	0	0	0	0	Negatif	0	0
269	male	27	Ans	21-30	1	famer	1	Nord Kivu		2	47	gueri	26	0	0	0	1	0	0	0	1	1	0	0	0	0	0	0	0	0	0	0	0	0	0	0	0	0	0	0	0	0	0	0	0	0	positif	1	0
270	male	2	Ans	0-10	0	sans emploi	0	Nord Kivu	Kalunguta			gueri		1	1	0	0	1					1	1	0	0	0	0	1	0	0	0	0	0	0	0	0	0	0	0	0	0	0	0	0	0	Negatif	1	1
271	female	59	Ans	51-60	1	famer	1	Nord Kivu	Butembo	0	47	gueri	6	0	0	1	0	0	0	0	0	1	0	0	0	0	0	0	0	0	0	0	0	0	0	0	0	0	0	0	0	0	0	0	0	0	Negatif	1	0
272	male	54	Mois	0-10	0	sans emploi	0	Nord Kivu	Kalunguta	2		gueri	4	1	0	0	0	0	1	0	0	0	0	0	0	0	0	0	0	0	0	1	0	0	0	0	0	0	0	0	0	0	0	0	0	0	Negatif	0	0
273	male	51	Ans	51-60	1	health worker	1	Nord Kivu	Butembo	1	47	gueri	5	0	0	0	0	0	0	1	1	1	0	0	0	0	0	0	0	0	0	0	0	0	0	0	0	0	0	0	0	0	0	0	0	0	Negatif	1	0
274	male	15	Ans	11-20	0	sans emploi	0	Nord Kivu	Butembo	0	47	gueri	5	1	0	0	1	0	0	0	0	1	0	0	0	0	0	0	0	0	0	0	0	0	0	0	0	0	0	0	0	0	0	0	0	0	Negatif
275	female	30	Ans	21-30	1	famer	1	Nord Kivu	Katwa	7	47	deces	4	1	1	1	1	0	0	0	0	1	0	0	0	0	0	0	0	0	0	0	0	0	0	0	0	0	0	0	0	0	0	0		0	positif	1	0
276	male	58	Ans	51-60	1	famer	1	Nord Kivu	Kalunguta			gueri		0	0	1	1	0	0	1	1	1	1	0	0	0	0	0	0	0	1	0	0	0	0	0	0	0	0	0	0	0	0	0	0	0	Negatif	1	0
277	male	17	Ans	11-20	0	sans emploi	0	Nord Kivu	Butembo	7	47	gueri	2	1	0	0	1	0	1	0	0	1	0	0	0	1	0	0	0	0	0	0	0	0	0	0	0	0	0	0	0	0	0	0	0	0	Negatif	0	0
278	male	26	Ans	21-30	1	famer	1	Nord Kivu	Katwa	22	47	gueri	2	0	1	1	1	1	1	0	1	1	0	1	0	0	0	0	0	1	0	0	0	0	0	0	0	0	0	0	0	0	0	0	0	0	Negatif	0	0
279	male	35	Ans	31-40	1	autre	0	Nord Kivu	Katwa	0	47	gueri	4	0	1	0	1	1	1	0	1	0	0	0	0	0	0	1	0	0	1	0	0	1	0	0	0	1	0	0	0	0	0	0	0	0	Negatif	0	0
280	female	60	Ans	51-60	1	menagere	0	Nord Kivu	Katwa	18	47	deces	1	1	1	1	1	0	0	0	0	1	0	0	0	0	0	0	0	0	0	0	0	0	0	0	0	0	0	0	0	0	0	0	0	0	positif	0	0
281	female	25	Ans	21-30	1	health worker	1	Nord Kivu	Katwa	6	47	gueri	4	0	0	0	1	0	0	0	0	1	0	0	0	0	0	0	0	0	0	0	0	1	0	0	0	0	0	0	1	0	0	0	0	0	Negatif	0	0
282	female	83	Ans	60+	1	sans emploi	0	Nord Kivu	Katwa	2	47	gueri	4	0	1	1	1	0	1	0	1	1	1	0	0	0	0	0	1	0	0	0	0	0	0	0	0	0	0	0	0	0	0	0	0	0	Negatif	0	0
283	male	19	Ans	11-20	0	autre	0	Nord Kivu	Katwa	3	47	gueri	3	0	0	0	1	0	0	0	1	0	1	0	0	0	0	0	0	0	0	0	0	0	0	0	0	0	0	0	0	0	0	0	0	0	Negatif	1	0
284	female	34	Ans	31-40	1	autre	0	Nord Kivu	Katwa	10	47	gueri	3	0	1	1	1	1	1	0	1	1	1	0	0	0	0	0	0	0	0	0	0	0	0	0	0	0	0	0	0	0	0	0	0	0	Negatif
285	male	26	Ans	21-30	1	autre	0	Nord Kivu	Katwa	0	47	gueri	5	0	0	0	0	1	0	0	0	0	0	0	0	0	0	0	0	0	0	0	0	0	0	0	0	0	0	0	0	0	0	0	0	0	Negatif
286	female	9	Ans	0-10	0	sans emploi	0	Nord Kivu		1	47	gueri	5	1	0	0	1	0	0	0	0	1	0	0	0	0	0	0	0	0	0	0	0	0	0	0	0	0	0	0	0	0	0	0	0	0	Negatif	0	0
287	female	29	Ans	21-30	1	autre	0	Nord Kivu	Butembo			gueri		0	0	1	0	1	1	0	0	1	1	0	0	0	0	0	0	0	0	0	0	0	0	0	0	0	0	0	0	0	0	0	0	0	Negatif	1	0
288	male	60	Ans	51-60	1	famer	1	Nord Kivu	Katwa	7	47	gueri	3	0	1	1	1	1	1	0	0	0	0	0	0	0	0	0	0	0	0	0	0	1	0	0	0	1	0	0	0	0	0	0	0	0	Negatif
289	female	20	Ans	11-20	0	menagere	0	Nord Kivu	Kalunguta			gueri		0	1	1	1	0	1	0	0	1	0	0	1	1	0	0	0	0	0	0	0	0	0	0	0	0	0	0	0	0	0	0	0	0	Negatif	1	0
290	female	31	Ans	31-40	1			Nord Kivu	Kalunguta	0	47	gueri	4	0	1	1	1	1	1	0	0	0	0	0	0	0	0	0	0	0	0	0	0	0	0	0	0	0	0	0	0	0	0	0	0	0	Negatif	0	0
291	female	32	Ans	31-40	1	famer	1	Nord Kivu	Kalunguta			gueri		1	0	0	1	1	1	0	1	0	0	0	1	1	0	0	0	0	0	0	0	0	0	0	0	0	0	0	0	0	0	0	0	0	positif	1	1
292	male	45	Ans	41-50	1	sans emploi	0	Nord Kivu	Kalunguta	22	47	gueri	4	1	1	1	1	1	1	1	0	1	0	0	0	0	0	0	0	0	0	0	0	0	0	0	0	0	0	0	0	0	0	0	0	0	Negatif
293	female	12	Ans	11-20	0	sans emploi	0	Nord Kivu	Butembo	2	47	gueri	5	1	0	0	1	0	0	0	0	1	0	0	0	0	0	0	0	0	0	1	0	0	0	0	0	0	0	0	0	0	0	0	0	0	Negatif	0	0
294	female	30	Ans	21-30	1	autre	0	Nord Kivu	Katwa			gueri		0	1	0	1	1	1	0	0	0	0	0	0	0	0	0	0	0	0	0	0	0	0	0	0	0	0	0	0	0	0	0	0	0	Negatif	1	1
295	female	55	Ans	51-60	1	menagere	0	Nord Kivu	Butembo			deces		1	1	0	1	1	1	0	0	1	0	0	0	0	0	0	0	0	0	0	0	0	0	0	0	0	0	0	0	0	0	0	0	0	positif	1	1
296	male	26	Ans	21-30	1	sans emploi	0	Nord Kivu	Katwa			gueri		0	0	0	1	0	0	0	0	1	0	0	0	0	0	1	0	0	0	0	0	0	0	0	0	0	0	0	0	0	0	0	0	0	Negatif	1	1
297	male	16	Ans	11-20	0	sans emploi	0	Nord Kivu	Katwa	6	47	gueri	5	1	1	0	1	0	1	0	1	0	0	0	0	0	1	0	0	0	0	0	0	0	0	0	0	0	0	0	0	0	0	0	0	0	Negatif	0	0
298	female	30	Ans	21-30	1	health worker	1	Nord Kivu	Katwa	1	47	gueri	4	0	1	1	1	1	0	1	0	0	0	0	0	0	0	0	0	0	0	0	0	0	0	0	0	0	0	0	0	0	0	0	0	0	Negatif	0	0
299	female	27	Ans	21-30	1	autre	0	Nord Kivu	Butembo			deces		1	1	0	1	1	0	1	1	1	1	0	0	0	0	0	0	0	0	0	0	0	0	0	0	0	0	0	0	0	0	0	0	0	positif	1	1
300	female	70	Ans	60+	1	famer	1	Nord Kivu	Butembo	11	47	deces	1	0	0	1	1	0	1	0	0	0	0	0	0	0	0	0	0	0	0	0	0	1	0	0	0	1	0	0	0	0	0	0	0	0	positif	1	0
301	male	25	Ans	21-30	1	autre	0	Nord Kivu		3	47	gueri	5	1	0	0	0	0	0	0	1	0	0	0	0	0	1	0	0	0	0	0	1	0	0	0	0	0	0	0	0	0	0	0	0	0	Negatif	0	0
302	female	40	Ans	31-40	1	famer	1	Nord Kivu	Kalunguta			gueri		0	1	0	1	1	1	1	1	1	0	0	0	0	0	0	1	0	1	0	0	0	0	0	0	0	0	0	0	0	0	0	0	0	Negatif	1	0
303	male	42	Ans	41-50	1	autre	0	Nord Kivu	Butembo	2	47	gueri	6	0	1	1	1	1	1	0	1	1	0	0	0	0	0	0	0	0	0	0	0	0	0	0	0	0	0	0	0	0	0	0	0	0	Negatif	0	0
304	female	23	Ans	21-30	0	menagere	0	Nord Kivu	Vuhovi			gueri		0	0	0	0	0	0	0	0	0	0	0	0	0	0	0	0	0	0	0	0	0	0	0	0	0	0	0	0	0	0	0	0	0	positif	1	1
305	female	2	Ans	0-10	0	sans emploi	0	Nord Kivu	Katwa	5	47	gueri	5	0	0	1	0	1	1	0	0	0	0	0	0	0	0	0	0	0	0	0	0	1	0	0	0	1	0	0	0	0	0	0	0	0	Negatif	0	0
306	male	2	Ans	0-10	0	sans emploi	0	Nord Kivu	Butembo			gueri		1	0	0	0	0	0	0	0	0	0	0	0	0	0	0	1	0	0	0	0	0	0	0	0	0	0	0	0	0	0	0	0	0	Negatif	1	1
307	female	30	Ans	21-30	1	autre	0	Nord Kivu	Butembo	0	47	gueri	5	0	0	0	0	1	0	0	0	1	0	0	0	0	0	0	0	0	0	0	0	1	0	0	0	1	0	0	0	0	0	0	0	0	Negatif	1	0
308	male	28	Ans	21-30	1	autre	0	Nord Kivu	Butembo			gueri		0	0	0	0	0	0	0	0	0	0	1	1	0	0	0	0	0	0	0	0	0	0	0	0	0	0	0	0	0	0	0	0	0	positif	1	1
309	male	25	Ans	21-30	1	famer	1	Nord Kivu	Masereka	1	47	gueri	5	1	1	1	1	0	0	0	0	0	0	0	0	0	0	0	0	0	0	0	0	0	0	0	0	0	0	0	0	0	0	0	0	0	Negatif	0	0
310	female	8	Mois	0-10	0	sans emploi	0	Nord Kivu	Masereka			gueri		1	0	0	1	0	0	0	0	0	0	0	0	0	0	0	0	0	0	0	0	0	0	0	0	0	0	0	0	0	0	0	0	0	Negatif	1	0
311	female	24	Mois	0-10	0	sans emploi	0	Nord Kivu	Katwa			gueri		0	0	0	1	0	0	0	0	0	0	0	0	0	0	0	0	0	0	0	0	0	0	0	0	0	0	0	0	0	0	0	0	0	Negatif	1	0
312	male	26	Ans	21-30	1	famer	1	Nord Kivu	Katwa	10	47	deces	4	1	1	0	1	0	1	0	0	0	0	0	0	0	0	1	0	0	0	0	0	1	0	0	0	0	1	0	0	0	0	0	0	0	positif	1	0
313	male	19	Ans	11-20	0	autre	0	Nord Kivu	Butembo	4	47	gueri	4	1	1	1	1	0	0	0	1	1	1	0	0	0	0	0	0	0	0	0	0	0	0	0	0	0	0	0	0	0	0	0	0	0	Negatif	0	0
314	male	22	Ans	21-30	0	sans emploi	0	Nord Kivu	Katwa	5	47	gueri	2	0	0	0	0	0	0	0	1	0	0	0	0	0	0	0	0	0	0	0	0	0	0	0	0	0	0	0	0	0	0	0	0	0	Negatif	1	0
315	male	6	Ans	0-10	0	sans emploi	0	Nord Kivu	Butembo	2	47	gueri	4	1	0	0	1	0	0	0	0	1	1	0	0	0	0	1	1	0	0	0	0	0	0	0	0	0	0	0	0	0	0	0	0	0	Negatif
316	female	18	Ans	11-20	0	menagere	0	Nord Kivu	Butembo			gueri		0	1	1	1	1	1	1	1	1	1	0	0	0	0	0	0	0	0	0	0	0	0	0	0	0	0	0	0	0	0	0	0	0	positif	1	1
317	male	40	Ans	31-40	1	health worker	1	Nord Kivu	Kyondo			gueri		1	1	0	1	0	1	0	0	0	0	0	0	0	0	0	0	0	0	0	0	0	0	0	0	0	0	0	0	0	0	0	0	0	positif	1	0
318	male	27	Ans	21-30	1	famer	1	Nord Kivu			47	gueri	2	0	0	0	1	0	1	0	0	0	0	0	1	1	0	0	0	0	0	0	0	0	0	0	0	0	0	0	0	0	0	0	0	0	Negatif	0	0
319	male	36	Ans	31-40	1	famer	1	Nord Kivu	Katwa	3	48	gueri	3	1	0	0	0	0	1	0	1	1	0	0	0	0	0	0	0	0	0	0	0	0	0	0	0	0	0	0	0	0	0	0	0	0	Negatif	0	0
320	male	38	Ans	31-40	1	autre	0	Nord Kivu	Katwa			gueri		0	0	0	0	1	1	0	0	1	0	0	0	0	0	0	0	0	0	0	0	0	0	0	0	0	0	0	0	0	0	0	0	0	Negatif	1	1
321	male	33	Ans	31-40	1	sans emploi	0	Nord Kivu	Katwa	2	48	gueri	4	1	0	0	1	0	0	0	1	0	0	0	0	0	0	0	0	0	0	0	0	0	0	0	0	0	0	0	0	0	0	0	0	0	Negatif
322	female	41	Ans	41-50	1	health worker	1	Nord Kivu	Katwa	3	48	gueri	5	0	0	1	1	0	1	0	1	1	0	0	0	0	0	1	0	0	0	0	0	0	0	0	0	0	0	0	0	0	0	0	0	0	Negatif	0	0
323	female	30	Ans	21-30	1	health worker	1	Nord Kivu	Katwa	3	48	gueri	5	0	0	0	1	1	1	0	0	1	0	0	0	0	0	0	0	0	0	0	0	0	0	0	0	0	0	0	0	0	0	0	0	0	Negatif	0	0
324	male	22	Ans	21-30	0	autre	0	Nord Kivu	Katwa	1	48	gueri	4	1	1	0	1	0	0	0	1	0	0	0	0	0	0	0	0	0	0	0	0	0	0	0	0	0	0	0	0	0	0	0	0	0	Negatif	1	0
325	female	9	Ans	0-10	0	sans emploi	0	Nord Kivu	Butembo	0	48	gueri	4	0	0	1	0	0	1	0	0	0	0	0	0	0	0	0	0	0	0	0	0	0	0	0	0	0	0	0	0	0	0	0	0	0	Negatif	1	0
326	male	29	Ans	21-30	1			Nord Kivu	Katwa	0	48	gueri	4	1	0	0	1	0	0	0	1	1	0	0	0	0	0	0	0	0	0	0	0	0	0	0	0	0	0	0	0	0	0	0	0	0	Negatif	0	0
327	male	23	Ans	21-30	0	autre	0	Nord Kivu	Butembo	1	48	gueri	4	0	0	0	0	0	0	0	1	1	0	0	0	0	0	0	0	0	0	0	0	1	0	0	1	0	0	0	0	0	0	0	0	0	Negatif	0	0
328	female	20	Ans	11-20	0	autre	0	Nord Kivu		1	48	gueri	4	0	1	1	1	1	1	0	0	1	0	0	0	0	0	0	0	0	0	0	0	0	0	0	0	0	0	0	0	0	0	0	0	0	Negatif	1	0
329	female	21	Ans	21-30	0	health worker	1	Nord Kivu	Mabalako			gueri		0	0	0	0	1	1	0	1	1	1	0	0	0	0	0	0	0	0	0	0	0	0	0	0	0	0	0	0	0	0	0	0	0	Negatif	1	1
330	female	12	Ans	11-20	0	autre	0	Nord Kivu	Butembo	1	48	gueri	4	0	1	1	1	1	1	0	0	1	0	0	1	1	1	0	0	0	0	0	0	1	1	0	0	0	0	0	0	0	0	0	0	0	Negatif
331	female	48	Ans	41-50	1	famer	1	Nord Kivu	Vuhovi	4	48	gueri	10		1	0	1	1	1	1	0	0	0	1	0	0	0	0	0	0	1	0	1	0	0	0	0	0	0	0	0	0	0	0	0	0	positif	1	0
332	female	18	Ans	11-20	0	menagere	0	Nord Kivu	Katwa	4		gueri	4	0	0	0	0	0	0	0	0	1	0	0	0	0	0	0	0	0	0	0	0	1	0	0	0	0	0	0	0	0	0	0	0	0	Negatif	0	0
333	female	38	Ans	31-40	1	health worker	1	Nord Kivu	Vuhovi			gueri		0	1	1	0	0	1	0	1	0	0	0	0	0	0	0	0	0	0	0	0	0	0	0	0	0	0	0	0	0	0	0	0	0	Negatif	1	0
334	female	16	Ans	11-20	0	menagere	0	Nord Kivu	Butembo	11	48	gueri	1	1	1	0	1	0	0	0	1	1	1	0	1	0	0	0	0	0	0	0	0	0	0	0	0	0	0	0	0	0	0	0	0	0	Negatif	0	0
335	male	22	Ans	21-30	0	sans emploi	0	Nord Kivu	Musienene	1	48	gueri	4	0	1	1	1	1	1	0	1	1	0	0	0	0	0	0	0	0	0	0	0	1	0	0	1	0	0	0	0	0	0	0	0	0	Negatif	0	0
336	male	43	Ans	41-50	1	health worker	1	Nord Kivu	Butembo			gueri		0	1	1	0	0	1	1	0	1	0	0	0	0	0	0	0	0	0	0	0	0	0	0	0	0	0	0	0	0	0	0	0	0	Negatif	1	0
337	male	41	Ans	41-50	1	famer	1	Nord Kivu	Butembo			gueri		0	0	0	0	0	1	0	0	0	0	0	0	0	0	0	0	0	0	0	0	0	0	0	0	0	0	0	0	0	0	0	0	0	Negatif	1	0
338	female	42	Ans	41-50	1	autre	0	Nord Kivu	Butembo			gueri		0	1	0	1	1	1	0	0	1	0	0	0	0	0	0	0	0	0	0	0	0	0	0	0	0	0	0	0	0	0	0	0	0	Negatif	1	0
339	female	22	Ans	21-30	0	autre	0	Nord Kivu	Katwa	2	48	gueri	4	1	1	0	0	1	1	0	1	1	1	0	0	0	0	0	0	0	0	0	0	0	0	0	0	0	0	0	0	0	0	0	0	0	Negatif	1	0
340	female	30	Ans	21-30	1	menagere	0	Nord Kivu	Beni	18	48	deces	3	1	1	1	1	1	1	1	0	0	0	0	1	0	0	0	0	0	0	0	0	0	0	0	0	0	0	0	0	0	0	0	0	0	positif	0	0
341	male	27	Ans	21-30	1	famer	1	Nord Kivu	Kalunguta	0	48	gueri	4	0	0	0	0	0	0	0	0	0	0	0	0	0	0	0	0	0	0	0	0	1	0	0	1	0	0	0	0	0	0	0	0	0	Negatif	0	0
342	male	60	Ans	51-60	1	famer	1	Nord Kivu	Kayna	3	48	gueri	4	1	0	0	1	1	0	0	0	1	0	0	0	0	0	1	0	0	0	0	0	1	0	0	0	0	0	0	0	0	0	0	0	0	Negatif
343	female	25	Ans	21-30	1	health worker	1	Nord Kivu	Katwa	2	48	gueri	4	0	1	0	1	1	1	0	1	1	0	0	0	0	0	0	0	0	0	0	0	0	0	0	0	0	0	0	0	0	0	0	0	0	Negatif	1	0
344	female	1	Mois	0-10	0	sans emploi	0	Nord Kivu	Katwa	1	48	gueri	4	0	0	1	0	0					1	0	0	0	0	0	0	0		0	0	0	0	0	0	0	0	0	0	0	0	0	0	0	Negatif	1	0
345	female	8	Ans	0-10	0	sans emploi	0	Nord Kivu	Katwa	8	48	gueri	2	1	0	0	1	1	0	0	0	0	1	0	0	0	0	0	0	0	0	0	0	0	0	0	0	0	0	0	0	0	0	0	0	0	Negatif	0	0
346	female	23	Ans	21-30	0	sans emploi	0	Nord Kivu	Butembo			gueri		1	0	0	0	0	1	0	0	0	1	0	0	0	0	0	0	0	0	0	0	0	0	0	0	0	0	0	0	0	0	0	0	0	Negatif	1	0
347	male	4	Ans	0-10	0	sans emploi	0	Nord Kivu	Butembo	2	48	gueri	4	1	0	0	0	0	1	0	0	1	0	0	0	0	0	0	0	0	0	0	0	0	0	0	0	0	0	0	0	0	0	0	0	0	Negatif
348	male	21	Ans	21-30	0	health worker	1	Nord Kivu	Butembo	2	48	gueri	4	0	1	1	1	0	1	0	0	1	0	0	0	0	0	0	0	0	0	0	0	0	0	0	0	0	0	0	0	0	0	0	0	0	Negatif	1	0
349	female	14	Ans	11-20	0	sans emploi	0	Nord Kivu	Butembo	7	48	gueri	2	1	0	0	1	1	0	0	0	0	1	0	0	0	0	0	0	0	0	0	0	1	0	0	1	0	0	0	0	0	0	0	0	0	Negatif	0	0
350	female	46	Ans	41-50	1			Nord Kivu	Butembo	4	48	gueri	2	0	0	0	0	0	0	0	0	0	0	0	0	0	0	0	0	0	0	0	0	0	0	0	0	0	0	0	0	0	0	0	0	0	Negatif	0	0
351	male	19	Ans	11-20	0	sans emploi	0	Nord Kivu	Katwa	17	48	gueri	2	1	1	1	1	1	1	0	0	1	0	0	0	0	0	0	0	0	0	0	0	0	0	0	0	0	0	0	0	0	0	0	0	0	Negatif	0	0
352	female	23	Ans	21-30	0	menagere	0	Nord Kivu		2	48	gueri	3	0	0	0	1	1	1	0	0	0	0	0	0	0	0	0	0	0	0	0	0	1	0	0	0	0	0	0	0	1	0	0	1	0	Negatif
353	female	18	Ans	11-20	0	sans emploi	0	Nord Kivu	Katwa	5	48	gueri	4	1	1	0	1	0	1	0	0	1	0	0	0	0	0	0	0	0	0	0	0	1	0	0	1	0	0	0	0	1	0	0	0	0	Negatif	0	0
354	female	68	Ans	60+	1	famer	1	Nord Kivu	Vuhovi			deces		0	1	1	1	0	1	0	0	0	0	0	0	0	0	1	0	0	0	0	0	0	0	0	0	0	0	0	0	0	0	0	0	0	positif	1	1
355	male	51	Ans	51-60	1	famer	1	Nord Kivu	Kalunguta	9	48	gueri	2	0	0	0	1	0	0	0	1	1	0	0	0	0	0	0	0	0	0	0	0	0	0	0	0	0	0	0	0	0	0	0	0	0	Negatif	1	0
356	female	48	Ans	41-50	1	health worker	1	Nord Kivu	Butembo	2	48	gueri	4	0	1	1	1	1	0	0	1	1	0	0	0	0	0	0	0	0	0	0	0	0	0	0	0	0	0	0	0	0	0	0	0	0	Negatif	1	0
357	female	46	Ans	41-50	1	famer	1	Nord Kivu	Kalunguta	2	48	gueri	3	0	0	0	1	0	0	1	1	1	1	0	0	1	0	0	0	0	1	0	0	0	0	0	0	0	0	0	0	0	0	0	0	0	Negatif	1	0
358	female	19	Ans	11-20	0	sans emploi	0	Nord Kivu	Kalunguta			gueri		0	1	0	1	0	0	0	1	1	1	0	0	0	0	0	0	0	1	0	0	0	0	0	0	0	0	0	0	0	0	0	0	0	positif	1	0
359	female	66	Mois	0-10	0	sans emploi	0	Nord Kivu	Butembo			gueri		0	0	0	0	1	1	0	0	0	0	0	0	0	0	0	0	0	0	0	0	1	0	0	1	0	0	0	0	0	0	0	0	0	Negatif	1	0
360	male	31	Ans	31-40	1	autre	0	Nord Kivu	Katwa	1	48	gueri	4	1	0	0	1	0	0	1	0	0	0	0	1	1	0	0	0	0	0	0	0	0	0	0	0	0	0	0	0	0	0	0	0	0	Negatif	0	0
361	female	22	Ans	21-30	0	sans emploi	0	Nord Kivu	Masereka	1	48	gueri	4	1	0	0	1	0	0	1	1	1	0	0	1	1	0	0	0	0	0	0	0	0	0	0	0	0	0	0	0	0	0	0	0	0	Negatif	0	0
362	female	50	Ans	41-50	1	menagere	0	Nord Kivu	Katwa			deces		1	1	0	0	1	0	0	0	1	1	0	0	0	0	0	0	0	0	0	0	0	0	0	0	0	0	0	0	0	0	0	0	0	positif	1	1
363	female	9	Mois	0-10	0	sans emploi	0	Nord Kivu	Beni	1	48	gueri	19	1	0	0	1	1					0	0	0		0	0	0	0	0	0	0	0	0	0	0	0	0	0	0	0	0	0	0	0	positif	1	0
364	male	23	Ans	21-30	0	sans emploi	0	Nord Kivu	Katwa	7	48	gueri	2	0	0	0	1	0	1	0	1	1	0	0	0	0	0	0	0	0	0	0	0	1	0	0	0	0	0	0	0	0	0	1	0	0	Negatif	0	0
365	female	30	Ans	21-30	1	autre	0	Sud Kivu	Bukavu	2	48	gueri	4	1	0	0	1	0	0	0	0	1	0	0	0	0	0	0	0	0	0	0	0	0	0	0	0	0	0	0	0	0	0	0	0	0	Negatif	0	0
366	male	11	Mois	0-10	0	sans emploi	0	Nord Kivu	Butembo	24	48	deces	1	1	0	1	1	1	1	1	1	1	1	1	1	0	0	0	0	0	0	0	0	1	0	0	0	1	0	0	0	0	0	0	0	0	Negatif	0	0
367	male	60	Ans	51-60	1	health worker	1	Nord Kivu	Kalunguta			gueri		1	0	0	1	0	0	0	1	1	1	0	0	0	0	0	0	0	0	0	0	0	0	0	0	0	0	0	0	0	0	0	0	0	Negatif	1	0
368	female	53	Ans	51-60	1	health worker	1	Nord Kivu	Vuhovi			gueri		0	0	0	0	0	0	0	0	1	0	0	0	0	0	0	0	0	0	0	0	0	0	0	0	0	0	0	0	0	0	0	0	0	positif	1	1
369	female	46	Ans	41-50	1	health worker	1	Nord Kivu	Katwa			gueri		0	0	0	0	0	0	0	0	1	0	0	0	0	0	0	0	0	0	0	0	0	0	0	0	0	0	0	0	0	0	0	0	0	Negatif	1	1
370	male	25	Ans	21-30	1	autre	0	Nord Kivu	Butembo	2	48	gueri	3	1	0	0	1	0	0	0	1	1	0	0	0	0	0	0	0	0	0	0	0	0	0	0	0	0	0	0	0	0	0	0	0	0	Negatif	0	0
371	male	56	Ans	51-60	1	famer	1	Nord Kivu	Butembo	1	48	deces	3	1	1	1	1	1	0	0	1	0	0	1	0	0	0	0	0	0	0	0	0	0	0	0	0	0	0	0	0	0	0	0	0	0	Negatif	0	0
372	female	15	Jour	0-10	0	sans emploi	0	Nord Kivu	Katwa			deces		1	0	0	0	0	0	0	0	0	0	0	0	0	0	0	0	0	0	0	0	0	0	0	0	0	0	0	0	0	0	0	0	0	positif	1	1
373	female	31	Ans	31-40	1	menagere	0	Nord Kivu	Butembo	4	48	gueri	4	0	0	0	1	1	0	0	1	1	0	0	0	0	0	0	0	0	0	0	0	0	0	0	0	0	0	0	0	0	0	0	0	0	Negatif	0	0
374	female	13	Ans	11-20	0	sans emploi	0	Nord Kivu	Butembo	4	48	gueri	4	1	1	0	0	1	1	0	0	0	0	0	0	0	0	0	0	0	0	0	0	0	0	0	0	0	0	0	0	0	0	0	0	0	Negatif	0	0
375	male	5	Ans	0-10	0	sans emploi	0	Nord Kivu	Butembo	1	48	gueri	4	0	0	0	1	0	1	0	0	0	0	0	0	0	0	0	0	0	0	0	0	1	0	0	1	0	0	0	0	0	0	0	0	0	Negatif	0	0
376	female	36	Ans	31-40	1	menagere	0	Nord Kivu	Masereka			deces		0	0	1	0	1	1	0	0	0	0	0	0	1	0	0	0	0	0	0	0	1	1	0	0	0	0	0	0	0	0	0	0	0	positif	1	1
377	female	28	Ans	21-30	1	autre	0	Nord Kivu	Butembo	2	48	gueri	5	1	0	0	1	1	0	1	1	1	1	0	0	0	0	0	0	0	0	0	0	0	0	0	0	0	0	0	0	0	0	0	0	0	positif	1	0
378	male	36	Ans	31-40	1			Nord Kivu	Vuhovi			gueri		0	0	0	1	0	0	0	1	0	0	0	0	0	0	0	0	0	0	0	0	0	0	0	0	0	0	0	0	0	0	0	0	0	Negatif	1	1
379	male	30	Ans	21-30	1	famer	1	Nord Kivu	Katwa	1	48	gueri	20	0	1	0	1	1	1	1	1	1	0	0	0	0	0	0	0	0	0	0	0	0	0	0	0	0	0	0	0	0	0	0	0	0	positif	1	0
380	male	2	Ans	0-10	0	sans emploi	0	Nord Kivu	Butembo	1	48	gueri	4	1	1	1	0	1	1	0	1	0	0	0	0	0	0	0	0	0	0	0	0	0	0	0	0	0	0	0	0	0	0	0	0	0	Negatif	1	0
381	male	30	Ans	21-30	1	famer	1	Nord Kivu	Vuhovi	1	48	gueri	4	0	0	0	1	0	0	0	1	0	0	0	0	0	0	0	0	0	0	0	0	0	0	0	0	0	0	0	0	0	0	0	0	0	Negatif	1	0
382	female	60	Ans	51-60	1	menagere	0	Nord Kivu	Kalunguta			deces		1	1	1	1	1	1	0	0	0	0	0	0	0	0	0	0	0	0	0	0	0	0	0	0	0	0	0	0	0	0	0	0	0	positif	1	1
383	male	48	Ans	41-50	1	famer	1	Nord Kivu	Butembo			gueri		0	1	0	1	1	1	1	1	0	0	0	0	0	0	0	0	0	0	0	0	0	0	0	0	0	0	0	0	0	0	0	0	0	Negatif	1	1
384	male	29	Ans	21-30	1	autre	0	Nord Kivu	Kalunguta	0	48	gueri	4	1	1	1	1	1	1	0	0	1	0	0	0	0	0	0	0	0	0	0	0	0	0	0	0	0	0	0	0	0	0	0	0	0	Negatif
385	female	27	Ans	21-30	1	menagere	0	Sud Kivu	Uvira	5	48	gueri	3	1	1	1	1	1	1	0	1	1	1	0	1	1	0	0	0	0	0	0	0	0	0	0	0	0	0	0	0	0	0	0	0	0	Negatif	0	0
386	male	32	Ans	31-40	1	health worker	1	Nord Kivu	Katwa	4	48	gueri	7	1	1	0	1	1	0	0	1	1	1	0	1	0	0	0	0	0	0	0	0	1	0	0	1	0	0	0	0	0	0	0	0	0	positif	1	0
387	female	11	Mois	0-10	0	sans emploi	0	Nord Kivu	Butembo	4	48	gueri	4	1	1	1	1	1	1	0	1	1	1	1	0	0	0	0	0	0	0	0	0	0	0	0	0	0	0	0	0	0	0	0	0	0	Negatif	0	0
388	female	16	Ans	11-20	0	sans emploi	0	Nord Kivu	Katwa	3	44	gueri	3	1	1	0	0	1	0	0	1	1	0	0	0	0	0	0	0	0	0	0	0	0	0	0	0	0	0	0	0	0	0	0	0	0	Negatif	0	0
389	male	7	Ans	0-10	0	sans emploi	0	Nord Kivu	Butembo	1	48	gueri	4	1	1	1	1	1	1	0	1	1	1	0	0	0	0	0	0	0	0	0	0	0	0	0	0	0	0	0	0	0	0	0	0	0	Negatif	0	0
390	female	43	Ans	41-50	1	sans emploi	0	Nord Kivu	Katwa	29	48	deces	2	0	0	1	1	1	1	0	0	0	0	0	1	0	0	0	0	1	0	0	1	0	0	0	0	0	0	0	0	0	0	0	0	0	positif	0	0
391	female	11	Ans	11-20	0	sans emploi	0	Nord Kivu	Butembo	1	48	gueri	4	1	1	0	0	0	1	0	0	1	0	0	0	0	0	0	0	0	0	0	0	0	0	0	0	0	0	0	0	0	0	0	0	0	Negatif	0	0
392	female	11	Mois	0-10	0	sans emploi	0	Nord Kivu	Butembo	3	49	gueri	3	1	1	1	1	1	0	0	0	0	1	0	0	0	0	0	0	0	0	0	0	0	0	0	0	0	0	0	0	0	0	0	0	0	Negatif	0	0
393	male	40	Ans	31-40	1	health worker	1	Nord Kivu	Butembo			gueri		1	0	1	1	0	1	0	1	1	0	0	0	0	0	0	0	0	0	0	0	0	0	0	0	0	0	0	0	0	0	0	0	0	Negatif	1	1
394	male	40	Ans	31-40	1	autre	0	Nord Kivu	Butembo	2	49	gueri	3	1	1	1	1	0	1	1	1	1	0	0	0	0	0	0	0	0	0	0	0	0	0	0	0	0	0	0	0	0	0	0	0	0	Negatif
395	male	76	Ans	60+	1	autre	0	Nord Kivu	Vuhovi	1	49	gueri	3	0	0	0	1	0	1	0	0	1	0	0	0	0	0	0	0	0	0	0	0	1	0	0	0	1	1	0	0	0	0	0	0	0	Negatif	0	0
396	female	28	Ans	21-30	1	menagere	0	Nord Kivu	Butembo	1	49	gueri	3	0	0	0	0	0	1	0	1	0	0	0	0	0	0	0	0	0	0	0	0	1	0	0	0	0	0	0	0	1	0	0	0	0	Negatif	0	0
397	male	59	Ans	51-60	1	autre	0	Nord Kivu	Butembo			gueri		0	1	0	1	1	0	0	0	1	0	0	0	0	0	0	0	0	0	0	0	0	0	0	0	0	0	0	0	0	0	0	0	0	positif	1	1
398	female	10	Ans	0-10	0	sans emploi	0	Nord Kivu	Butembo			gueri		1	1	1	0	0	1	0	0	0	0	0	1	0	0	0	0	0	0	0	0	0	0	0	0	0	0	0	0	0	0	0	0	0	Negatif	1	0
399	male	18	Ans	11-20	0	famer	1	Nord Kivu	Butembo		49	gueri	4	0	1	0	1	1	1	0	1	1	1	0	0	0	0	0	0	0	0	0	0	0	0	0	0	0	0	0	0	0	0	0	0	0	Negatif	0	0
400	male	68	Ans	60+	1	famer	1	Nord Kivu	Masereka			gueri		0	0	1	1	0	0	1	1	1	0	0	1	0	0	0	0	0	0	0	0	0	0	0	0	0	0	0	0	0	0	0	0	0	Negatif	1	0
401	male	40	Ans	31-40	1	autre	0	Nord Kivu	Butembo	8	49	gueri	1	1	0	0	1	0	0	0	1	0	0	0	0	0	0	0	0	0	0	0	0	0	0	0	0	0	0	0	0	0	0	0	0	0	Negatif	0	0
402	male	16	Ans	11-20	0	sans emploi	0	Nord Kivu	Katwa	12	49	gueri	2	1	0	0	1	0	1	0	1	1	0	0	0	0	0	0	0	0	0	0	0	0	0	0	0	0	0	0	0	0	0	0	0	0	Negatif	0	0
403	female	19	Ans	11-20	0	menagere	0	Nord Kivu	Butembo			gueri		0	0	1	1	1	1	0	1	0	0	0	0	0	0	1	0	0	0	0	0	0	0	0	0	0	0	0	0	0	0	0	0	0	Negatif	1	0
404	male	40	Ans	31-40	1	autre	0	Nord Kivu	Katwa			gueri		0	1	0	1	1	1	1	1	1	0	1	1	0	0	0	0	0	0	0	0	1	0	0	0	0	0	1	0	0	0	0	0	0	Negatif	1	0
405	female	30	Ans	21-30	1	menagere	0	Nord Kivu	Butembo	8	49	deces	1	1	1	1	1	1	1	0	1	0	0	0	0	0	0	0	0	0	0	0	0	1	1	1	1	0	0	0	0	1	0	0	0	0	positif	1	0
406	male	60	Ans	51-60	1	famer	1	Nord Kivu	Butembo	5	49	gueri	9	0	0	0	0	1	0	1	1	1	0	0	1	1	0	0	0	0	0	0	0	0	0	0	0	0	0	0	0	0	0	0	0	0	positif	1	0
407	female	29	Ans	21-30	1	health worker	1	Nord Kivu	Katwa			gueri		0	0	0	1	0	0	0	0	0	0	0	0	0	0	0	0	0	0	0	0	0	0	0	0	0	0	0	0	0	0	0	0	0	Negatif	1	0
408	male	62	Ans	60+	1	famer	1	Nord Kivu	Katwa	4	49	gueri	2	0	1	0	1	1	1	0	1	0	0	0	0	0	0	0	0	0	0	0	0	0	0	0	0	0	0	0	0	0	0	0	0	0	Negatif
409	female	50	Ans	41-50	1			Nord Kivu	Katwa	9	49	deces	2	1	1	1	1	0	1	0	0	1	0	0	0	0	0	0	0	0	0	0	1	0	0	0	0	0	0	0	0	0	0	0	0	0	positif
410	male	7	Mois	0-10	0	sans emploi	0	Nord Kivu	Kyondo	2	49	gueri	4	1	0	0	0	0	0	0	0	0	1	0	0	0	0	0	0	0	0	0	0	0	0	0	0	0	0	0	0	0	0	0	0	0	Negatif	1	0
411	female	51	Ans	51-60	1	autre	0	Nord Kivu	Vuhovi	5	49	gueri	4	0	1	0	0	0	1	0	0	1	1	0	0	0	0	0	0	0	0	0	0	0	0	0	0	0	0	0	0	0	0	0	0	0	Negatif	1	0
412	female	38	Ans	31-40	1	autre	0	Nord Kivu	Vuhovi	1	49	gueri	4	0	1	0	1	1	0	0	1	0	0	0	0	0	0	0	0	0	0	0	0	0	0	0	0	0	0	0	0	0	0	0	0	0	Negatif	1	0
413	female	11	Jour	0-10	0	sans emploi	0	Nord Kivu	Butembo	0	49	gueri	30	1	0	0		0					0	0			0	0	0	0	0	0	0	0	0	0	0	0	0	0	0	0	0	0	0	0	positif	1	0
414	male	9	Ans	0-10	0	sans emploi	0	Nord Kivu	Katwa	4	49	deces	2	0	1	1	0	1	0	0	0	1	0	0	0	0	0	0	0	0	0	0	0	0	0	0	0	0	0	0	0	0	0	0	0	0	positif	1	0
415	male	27	Ans	21-30	1	autre	0	Nord Kivu	Katwa	7	49	gueri	6	1	1	0	1	1	1	0	0	0	0	0	0	0	0	0	0	0	0	0	0	0	1	0	0	0	1	0	0	0	0	0	0	0	positif	0	0
416	female	9	Ans	0-10	0	sans emploi	0	Nord Kivu	Butembo	1	49	gueri	3	1	0	0	1	1	0	0	0	1	0	0	0	0	0	0	0	0	0	0	0	0	0	0	0	0	0	0	0	0	0	0	0	0	Negatif	0	0
417	male	14	Mois	0-10	0	sans emploi	0	Nord Kivu	Butembo	1	49	gueri	7	1	1	0	1	1	0	0	0	0	0	0	0	0	0	0	0	0	0	0	0	0	0	0	0	0	0	0	0	0	0	0	0	0	positif	0	0
418	male	36	Ans	31-40	1	health worker	1	Nord Kivu	Butembo	5	49	deces	3	1	1	0	1	1	0	0	1	1	0	0	1	1	1	0	0	0	0	0	0	1	0	0	0	0	0	0	1	0	0	0	0	0	positif	1	0
419	male	50	Ans	41-50	1			Nord Kivu	Butembo	1	49	gueri	3	1	1	1	1	1	1	0	0	0	0	0	0	0	0	0	0	0	0	0	0	0	0	0	0	0	0	0	0	0	0	0	0	0	Negatif	0	0
420	female	29	Ans	21-30	1	health worker	1	Nord Kivu	Butembo	2	49	gueri	16	0	1	0	0	1	1	0	0	1	0	0	0	0	0	0	0	0	0	0	0	0	0	0	0	0	0	0	0	0	0	0	0	0	positif	1	0
421	female	25	Ans	21-30	1	health worker	1	Nord Kivu	Katwa	4	49	gueri	3	0	1	1	1	1	0	0	1	1	0	0	0	0	0	0	0	0	0	0	0	0	0	0	0	0	0	0	0	0	0	0	0	0	Negatif
422	female	8	Ans	0-10	0	sans emploi	0	Nord Kivu	Katwa	1	49	gueri	4	0	0	0	0	1	1	0	0	1	1	0	0	0	0	1	1	0	0	0	0	0	0	0	0	0	0	0	0	0	0	0	0	0	Negatif	0	0
423	male	38	Ans	31-40	1	autre	0	Nord Kivu	Mabalako	2	49	gueri	6	1	0	0	1	1	0	0	0	1	0	0	1	1	0	0	1	0	0	0	0	0	0	0	0	0	0	0	0	0	0	0	0	0	Negatif	0	0
424	male	48	Ans	41-50	1	autre	0	Nord Kivu	Musienene			gueri		1	1	0	1	0	0	0	1	1	0	0	0	0	0	0	1	0	0	0	0	0	0	0	0	0	0	0	0	0	0	0	0	0	Negatif	1	0
425	male	21	Ans	21-30	0	autre	0	Nord Kivu	Butembo	4	49	gueri	4	1	0	0	1	0	0	1	1	1	1	0	0	0	0	0	0	0	0	0	0	0	0	0	0	0	0	0	0	0	0	0	0	0	Negatif	0	0
426	male	13	Ans	11-20	0	sans emploi	0	Nord Kivu	Katwa	4	49	deces	5	0	1	1	1	1	1	0	0	1	0	0	1	0	0	0	0	0	0	0	1	1	0	0	0	0	1	0	0	0	0	0	0	0	positif	1	0
427	male	11	Ans	11-20	0	sans emploi	0	Nord Kivu	Katwa	4	49	gueri	18	0	1	1	1	1	1	0	0	1	0	0	1	0	0	0	0	0	0	0	0	0	0	0	0	0	0	0	0	0	0	0	0	0	positif	1	0
428	female	24	Ans	21-30	0	menagere	0	Nord Kivu	Katwa	2	49	gueri	4		1	0	1	1	0	0	0	1	0	0	0	0	0	0	0	1	0	0	0	0	0	0	0	0	0	0	0	0	0	0	0	0	Negatif	0	0
429	female	32	Ans	31-40	1	autre	0	Nord Kivu	Katwa	3	49	gueri	3	1	1	0	0	1	1	1	1	1	0	0	0	0	0	0	0	0	0	0	0	0	0	0	0	0	0	0	0	0	0	0	0	0	Negatif	0	0
430	male	3	Ans	0-10	0	sans emploi	0	Nord Kivu	Katwa	2	49	gueri	3	1	1	0	0	0	1	0	0	1	0	0	1	1	0	0	0	0	0	0	0	0	0	0	0	0	0	0	0	0	0	0	0	0	Negatif	0	0
431	male	15	Ans	11-20	0	sans emploi	0	Nord Kivu	Butembo	1	49	gueri	4	1	1	1	1	1	1	1	1	1	1	0	0	0	0	0	0	0	0	0	0	0	0	0	0	0	0	0	0	0	0	0	0	0	Negatif	0	0
432	female	21	Ans	21-30	0	famer	1	Nord Kivu	Butembo	5	49	gueri	2	1	1	0	1	1	0	0	1	1	0	0	0	0	0	0	1	0	0	0	0	0	0	0	0	0	0	0	0	0	0	0	0	0	Negatif
433	female	17	Ans	11-20	0	sans emploi	0	Nord Kivu	Butembo	6	49	gueri	2	0	1	0	1	1	1	0	1	1	1	0	0	0	0	0	0	0	0	0	0	0	0	0	0	0	0	0	0	0	0	0	0	0	Negatif	0	0
434	female	30	Ans	21-30	1	autre	0	Nord Kivu	Katwa			gueri		0	0	0	1	0	0	0	1	1	0	0	0	0	0	0	0	0	0	0	0	0	0	0	0	0	0	0	0	0	0	0	0	0	Negatif	1	1
435	male	30	Ans	21-30	1	autre	0	Nord Kivu	Butembo	2	49	gueri	4		1	1	1	1	0	0	0	1	1	0	0	0	0	0	0	0	0	0	0	0	0	0	0	0	0	0	0	0	0	0	0	0	Negatif	0	0
436	female	3	Ans	0-10	0	sans emploi	0	Nord Kivu	Katwa	4	49	gueri	3	1	1	0	0	1	1	0	0	0	1	0	0	0	0	1	0	0	0	0	0	0	0	0	0	0	0	0	0	0	0	0	0	0	Negatif
437	male	4	Ans	0-10	0	sans emploi	0	Nord Kivu	Katwa	4	49	gueri	3	1	1	0	0	1	1	0	0	0	1	0	0	0	0	0	1	0	0	0	0	0	0	0	0	0	0	0	0	0	0	0	0	0	Negatif	0	0
438	male	22	Ans	21-30	0	autre	0	Nord Kivu	Musienene	5	49	gueri	41	1	0	0	0	0	1	0	1	1	0	0	1	1	0	0	0	0	0	0	0	0	0	0	0	0	0	0	0	0	0	0	0	0	positif
439	female	46	Ans	41-50	1	health worker	1	Nord Kivu	Vuhovi			gueri		0	0	0	1	0	0	0	1	1	0	0	0	0	0	0	0	0	0	0	0	0	0	0	0	0	0	0	0	0	0	0	0	0	Negatif	1	0
440	female	19	Ans	11-20	0	menagere	0	Nord Kivu	Butembo			gueri		0	1	0	1	0	0	0	1	1	0	0	0	0	0	0	0	0	0	0	0	0	0	0	0	0	0	0	0	0	0	0	0	0	Negatif	1	0
441		18	Ans	11-20	0	sans emploi	0	Nord Kivu	Katwa	4	49	gueri	3	0	0	0	1	0	0	0	0	1	0	0	1	0	0	0	0	0	0	0	0	0	0	0	0	0	0	0	0	0	0	0	0	0	Negatif
442	male	49	Ans	41-50	1	famer	1	Nord Kivu	Katwa	5	49	gueri	2	0	0	0	1	1	0	0	0	0	1	1	1	0	0	0	0	0	0	0	0	0	0	0	0	0	0	0	0	0	0	0	0	0	Negatif
443	male	20	Ans	11-20	0	autre	0	Nord Kivu	Katwa	4	49	gueri	2	1	1	1	1	1	1	0	0	0	0	0	0	0	0	0	0	0	0	0	0	0	0	0	0	0	0	0	0	0	0	0	0	0	Negatif
444	male	20	Ans	11-20	0	autre	0	Nord Kivu	Butembo	7	49	deces	3	0	0	0	1	0	0	0	1	0	0	0	1	1	0	0	0	0	0	0	0	0	0	0	0	0	0	0	0	0	0	0	0	0	positif	0	0
445	male	14	Ans	11-20	0	sans emploi	0	Nord Kivu	Katwa			gueri		0	0	1	0	1	1	0	1	1	0	0	1	0	0	0	0	0	0	0	0	0	0	0	0	0	0	0	0	0	0	0	0	0	Negatif	1	0
446	female	13	Ans	11-20	0	sans emploi	0	Nord Kivu	Katwa	1	49	gueri	3	1	1	1	1	1	1	0	0	0	0	0	0	0	0	0	0	0	0	0	0	0	0	0	0	0	0	0	0	0	0	0	0	0	Negatif	0	0
447	female	33	Ans	31-40	1	famer	1	Nord Kivu	Butembo	1	49	gueri	3	1	1	0	1	1	0	1	1	0	0	0	0	0	0	0	0	0	0	0	0	0	0	0	0	0	0	0	0	0	0	0	0	0	Negatif
448	male	5	Ans	0-10	0	sans emploi	0	Nord Kivu	Butembo	1	49	gueri	3	1	0	0	1	1	0	1	1	0	0	0	0	0	1	0	0	0	0	0	0	0	0	0	0	0	0	0	0	0	0	0	1	0	Negatif
449	male	12	Ans	11-20	0	sans emploi	0	Nord Kivu	Butembo	1	49	gueri	3	0	1	0	1	1	0	1	1	0	0	0	0	1	0	0	0	0	0	0	0	0	0	0	0	0	0	0	0	0	0	0	0	0	Negatif
450	male	7	Ans	0-10	0	sans emploi	0	Nord Kivu	Butembo	1	49	gueri	3	1	0	0	1	1	1	0	1	1	0	0	0	1	0	0	0	0	0	0	0	0	0	0	0	0	0	0	0	0	0	0	0	0	Negatif
451	female	23	Ans	21-30	0	menagere	0	Nord Kivu	Katwa	3	49	gueri	3	0	0	0	1	1	0	0	1	1	0	1	0	0	0	0	0	0	0	0	1	0	0	0	0	0	0	0	0	0	0	0	0	0	Negatif
452	female	13	Mois	0-10	0	sans emploi	0	Nord Kivu	Butembo	10	49	gueri	2	1	0	1	1	1	0	0	0	0	0	0	0	0	0	0	0	0	0	0	0	0	0	0	0	0	0	0	0	0	0	0	0	0	Negatif	0	0
453	male	23	Ans	21-30	0	sans emploi	0	Nord Kivu	Katwa	3	49	gueri	4		1	1	1	1	0	0	1	1	0	0	0	0	0	0	0	0	0	0	0	1	0	0	0	1	0	0	0	0	0	0	0	0	Negatif	0	0
454	male	30	Ans	21-30	1			Nord Kivu		1	49	gueri	4	1	0	0	0	0	0	0	1	1	0	0	0	0	0	0	0	0	0	0	0	0	0	0	0	0	0	0	0	0	0	0	0	0	Negatif	0	0
455	male	60	Ans	51-60	1	autre	0	Nord Kivu	Butembo	7	49	gueri	2	0	1	0	1	1	1	0	1	1	1	0	0	0	0	0	0	0	0	0	0	0	0	0	0	0	0	0	0	0	0	0	0	0	Negatif	1	0
456	male	65	Ans	60+	1	autre	0	Nord Kivu	Kalunguta	8	49	gueri	3	1	0	0	1	1	0	0	1	0	1	0	0	0	0	0	0	0	0	0	0	0	0	0	0	0	0	0	0	0	0	0	0	0	Negatif	0	0
457	female	19	Mois	0-10	0	sans emploi	0	Nord Kivu	Katwa			gueri		1	1	1	1	0	0	0	0	0	0	0	0	0	0	0	0	0	0	0	0	0	0	0	0	0	0	0	0	0	0	0	0	0	Negatif	1	0
458	female	67	Ans	60+	1			Nord Kivu	Kalunguta	4	49	gueri	2	0	0	0	0	0	0	0	0	0	0	0	0	0	0	0	0	0	0	0	0	0	0	0	0	0	0	0	0	0	0	0	0	0	Negatif	0	0
459	female	45	Ans	41-50	1	menagere	0	Nord Kivu	Kyondo			deces			0	0	1	1	0	0	0	0	0	0	1	1	0	0	0	0	0	0	0	1	0	0	1	0	0	0	0	0	0	0	0	0	positif	1	1
460	male	24	Ans	21-30	0	famer	1	Nord Kivu	Katwa	1	49	gueri	3	1	0	1	0	0	1	0	0	1	0	0	0	0	0	0	0	0	0	0	0	0	0	0	0	0	0	0	0	0	0	0	0	0	Negatif	1	0
461	male	33	Ans	31-40	1	autre	0	Nord Kivu	Butembo	5	49	gueri	4	0	0	0	0	0	0	0	0	0	1	0	0	0	0	0	0	0	0	0	0	1	0	0	1	0	0	0	0	0	0	0	0	0	Negatif	0	0
462	male	40	Ans	31-40	1	health worker	1	Nord Kivu	Katwa	6	49	gueri	22	0	1	1	1	1	0	0	1	1	0	0	0	0	0	0	0	0	0	0	0	0	0	0	0	0	0	0	0	0	0	0	0	0	positif	1	0
463	male	16	Ans	11-20	0	sans emploi	0	Nord Kivu	Oicha	7	49	gueri	2	1	1	0	1	1	1	0	1	1	0	0	0	0	1	0	0	0	0	0	1	0	0	0	0	0	0	0	0	0	0	0	0	0	Negatif
464	male	25	Ans	21-30	1	autre	0	Nord Kivu	Katwa	3	49	gueri	3	1	1	0	0	1	1	0	1	1	0	0	0	0	0	0	0	0	0	0	0	0	0	0	0	0	0	0	0	0	0	0	0	0	Negatif	0	0
465	female	23	Ans	21-30	0	sans emploi	0	Nord Kivu	Katwa	12	49	gueri	3	0	1	1	1	1	1	0	1	0	0	0	1	0	0	0	0	1	0	0	0	0	0	0	0	0	0	0	0	0	0	0	1	0	Negatif	1	0
466	male	35	Ans	31-40	1	health worker	1	Nord Kivu	Katwa	2	49	gueri	3	0	1	0	1	0	0	0	1	0	0	0	0	0	0	0	0	0	0	0	0	0	0	0	0	0	0	0	0	0	0	0	0	0	Negatif	1	0
467	female	27	Ans	21-30	1	health worker	1	Nord Kivu	Katwa	2	49	gueri	3	0	0	0	1	0	0	0	1	1	0	0	0	0	0	0	0	0	0	0	0	0	0	0	0	0	0	0	0	0	0	0	0	0	Negatif	1	0
468	male	43	Ans	41-50	1	famer	1	Nord Kivu	Musienene	1	49	gueri	3	0	1	1	1	1	1	0	0	0	0	0	0	0	0	0	0	0	0	0	0	0	0	0	0	0	0	0	0	0	0	0	0	0	Negatif	0	0
469	male	20	Ans	11-20	0	sans emploi	0	Nord Kivu	Butembo			gueri		1	0	0	1	0	0	0	1	1	0	0	1	1	0	1	0	0	0	0	0	0	0	0	0	0	0	0	0	0	0	0	1	0	Negatif	1	0
470	female	11	Ans	11-20	0	sans emploi	0	Nord Kivu	Vuhovi			gueri		0	0	0	0	0	0	0	0	0	0	0	0	0	0	0	1	0	0	0	0	0	0	0	0	0	0	0	0	0	0	0	0	0	Negatif	1	0
471	male	24	Ans	21-30	0	autre	0	Nord Kivu	Butembo	1	49	gueri	4	0	0	0	1	0	1	0	0	1	0	0	1	1	0	0	0	0	0	0	0	0	0	0	0	0	0	0	0	0	0	0	0	0	Negatif	0	0
472	female	16	Ans	11-20	0			Nord Kivu	Katwa	5	49	gueri	2	1	0	1	1	0	1	1	0	1	1	0	0	0	0	0	0	0	0	0	0	0	0	0	0	0	0	0	0	0	0	0	0	0	Negatif	0	0
473	female	50	Ans	41-50	1			Nord Kivu	Katwa		49	gueri	1	0	0	0	0	0	0	0	0	0	0	0	0	0	0	0	0	0	0	0	0	0	0	0	0	0	0	0	0	0	0	0	0	0	Negatif	0	0
474	female	22	Ans	21-30	0	sans emploi	0	Nord Kivu	Butembo	2	49	gueri	3	1	1	0	1	1	1	0	0	0	0	0	0	0	0	0	0	0	0	0	0	1	0	0	0	1	0	0	0	0	0	0	0	0	Negatif	0	0
475	female	24	Ans	21-30	0	sans emploi	0	Nord Kivu	Katwa	10	49	gueri	3	1			1					1					1								0	0	0	0	0	0	0	0	0	0	0	0	Negatif	0	0
476	female	5	Ans	0-10	0	sans emploi	0	Nord Kivu	Kyondo	8	49	gueri	2	1	1	0	1	0	0	0			1	1			0	0	0	0		1	0	1	0	0	1	1	1	1	0	0	0	0	0	0	Negatif	0	0
477	male	23	Ans	21-30	0	autre	0	Nord Kivu	Katwa	6	49	gueri	15	1	1		1	1		1														1	0	0	0	0	1	0	0	0	0	0	0	0	positif
478	female	29	Ans	21-30	1	autre	0	Nord Kivu	Butembo	3	49	gueri	4	1	0	1	0	1	0	0	0	0	0	0	0	0	0	0	0	0	0	0	0	0	0	0	0	0	0	0	0	0	0	0	0	0	Negatif	0	0
479	female	6	Ans	0-10	0	sans emploi	0	Nord Kivu	Kyondo	2	49	deces	1	1	0	0			1	0	0			0	0	0	0	0	0	0	0	0	0	0	0	0	0	0	0	0	0	0	0	0	0	0	Negatif	0	0
480	female	25	Ans	21-30	1	menagere	0	Nord Kivu	Katwa	0	49	gueri	3	1	1	0	1	0	1	1	1	1	1	0	1	0	0	0	0	0	0	0	0	0	0	0	0	0	0	0	0	0	0	0	0	0	Negatif	0	0
481	female	4	Ans	0-10	0	sans emploi	0	Nord Kivu	Butembo	1	49	gueri	4	0	0	0	0	0	0	0	0	1	1	0	0	0	0	0	0	0	0	0	0	1	0	0	0	0	0	0	0	0	0	0	1	0	Negatif	0	0
482	female	28	Ans	21-30	1	health worker	1	Nord Kivu	Katwa			gueri		1	0	0	0	0	0	0	0	1	0	0	0	0	0	0	0	0	0	0	0	0	0	0	0	0	0	0	0	0	0	0	0	0	Negatif	1	1
483	female	19	Ans	11-20	0	sans emploi	0	Nord Kivu	Katwa	1	50	gueri	3	0	1	1	0	0	0	0	0	0	0	0	0	0	0	0	0	0	0	0	0	0	0	0	0	0	0	0	0	0	0	0	0	0	Negatif	1	0
484	male	27	Ans	21-30	1	sans emploi	0	Nord Kivu	Katwa	1	50	gueri	3	1	0	1	0	0	1	1	1	0	1	0	0	0	0	0	0	0	0	0	0	0	0	0	0	0	0	0	0	0	0	0	0	0	Negatif	0	0
485	male	16	Ans	11-20	0	sans emploi	0	Nord Kivu	Butembo	1	50	gueri	3	1	0	0	0	0	1	0	0	1	0	0	1	0	0	0	0	0	0	0	0	0	0	0	0	0	0	0	0	0	0	0	0	0	Negatif	0	0
486	male	40	Ans	31-40	1	autre	0	Nord Kivu	Katwa	6	50	gueri	3	1	0	0	1	0	0	0	1	1	0	0	0	0	0	0	0	0	0	0	0	0	0	0	0	0	0	0	0	0	0	0	0	0	Negatif	0	0
487	female	48	Ans	41-50	1	famer	1	Nord Kivu	Katwa	3	50	gueri	3	0	1	1	0	1	1	0	0	0	0	0	0	0	0	0	0	0	0	0	0	0	0	0	0	0	0	0	0	0	0	0	0	0	Negatif
488	male	34	Mois	0-10	0	sans emploi	0	Nord Kivu	Katwa	1	50	gueri	3	1	0	1	1	1	1	0	0	0	0	0	0	0	0	0	0	0	0	0	0	0	0	0	0	0	0	0	0	0	0	0	0	0	Negatif
489	male	43	Ans	41-50	1	famer	1	Nord Kivu	Butembo	2	50	gueri	3	0	0	1	0	1	1	0	0	1	0	0	0	0	0	0	0	0	0	0	0	0	0	0	0	0	0	0	0	0	0	0	1	0	Negatif
490	male	24	Ans	21-30	0	autre	0	Nord Kivu	Katwa			gueri		0	0	1	1	1	0	0	0	1	0	0	0	0	0	0	0	0	0	0	0	1	0	0	0	0	0	0	0	0	0	0	0	0	Negatif	1	0
491	male	26	Ans	21-30	1	famer	1	Nord Kivu	Musienene	4	50	gueri	3	0	1	1	0	1	1	1	1	0	1	1	1	0	0	0	0	0	0	0	0	0	0	0	0	0	0	0	0	0	0	0	1	0	Negatif
492	male	18	Ans	11-20	0	health worker	1	Nord Kivu	Vuhovi			gueri		0	0	0	0	0	0	0	1	1	0	0	0	0	0	0	0	0	0	0	0	0	0	0	0	0	0	0	0	0	0	0	0	0	Negatif	1	0
493	male	50	Ans	41-50	1	health worker	1	Nord Kivu	Vuhovi			gueri		0	0	0	0	0	0	1	1	0	0	0	0	0	0	0	0	0	0	0	0	0	0	0	0	0	0	0	0	0	0	0	0	0	Negatif	1	0
494	male	65	Ans	60+	1	autre	0	Nord Kivu	Katwa	0	50	gueri	3	0	0	0	0	0	0	0	0	1	0	0	0	0	0	0	0	0	0	0	0	1	0	0	1	0	0	0	0	0	0	0	0	0	Negatif	0	0
495	female	7	Ans	0-10	0	sans emploi	0	Nord Kivu	Masereka	4	50	gueri	2	1	0	0	1	0	1	0	0	1	0	0	0	0	0	0	0	0	0	0	0	0	0	0	0	0	0	0	0	0	0	0	0	0	Negatif
496	male	44	Ans	41-50	1	famer	1	Nord Kivu	Katwa	3	50	gueri	4	1	0	0	1	1	1	0	0	1	0	0	0	0	0	0	0	0	0	0	0	0	0	0	0	0	0	0	0	0	0	0	0	0	Negatif
497	female	31	Ans	31-40	1			Nord Kivu	Butembo	0	50	gueri	4	0	0	0	0	0	0	0	0	0	0	0	0	0	0	0	0	0	0	0	0	0	0	0	0	0	0	0	0	0	0	0	0	0	Negatif	0	0
498	male	18	Mois	0-10	0	sans emploi	0	Nord Kivu	Katwa			deces		1	0	0	0	0	0	0	0	0	0	0	0	0	0	0	0	0	0	0	0	0	0	0	0	0	0	0	0	0	0	0	0	0	positif	1	0
499	female	22	Ans	21-30	0	health worker	1	Nord Kivu	Musienene	1	50	gueri	7	1	0	1	0	1	0	0	0	1	0	0	0	0	0	0	0	0	0	0	0	0	0	0	0	0	0	0	0	0	0	0	0	0	positif	1	0
500	male	33	Ans	31-40	1	health worker	1	Nord Kivu	Katwa			gueri		0	1	0	1	1	1	0	1	0	0	0	0	0	0	0	0	0	0	0	0	0	0	0	0	0	0	0	0	0	0	0	0	0	Negatif	1	0
501	female	24	Ans	21-30	0	sans emploi	0	Nord Kivu	Butembo	10	50	gueri	1	1	1	1	1	0	1	0	1	1	0	0	0	0	0	0	0	0	0	0	0	0	0	0	0	0	0	0	0	0	0	0	0	0	Negatif	0	0
502	female	18	Ans	11-20	0	sans emploi	0	Nord Kivu	Katwa			gueri		0	0	0	1	1	0	0	0	1	1	0	0	0	0	0	0	0	0	0	0	0	0	0	0	0	0	0	0	0	0	0	0	0	Negatif	1	0
503	male	35	Ans	31-40	1			Nord Kivu	Butembo	6	50	gueri	1	1	1	1	0	0	0	1	1	1	0	0	0	0	0	0	0	0	0	0	0	0	0	0	0	0	0	0	0	0	0	0	0	0	Negatif	0	0
504	male	4	Ans	0-10	0	sans emploi	0	Nord Kivu	Butembo	4	50	gueri	3	1	0	0	0	0	1	0	1	0	0	0	0	0	0	0	0	0	0	0	0	0	0	0	0	0	0	0	0	0	0	0	0	0	Negatif	0	0
505	female	5	Ans	0-10	0	sans emploi	0	Nord Kivu	Katwa			gueri		0	0	0	0	1	1	0	0	1	1	0	0	0	0	0	1	0	0	0	0	0	0	0	0	0	0	0	0	0	0	0	0	0	Negatif	1	1
506	female	13	Ans	11-20	0	sans emploi	0	Nord Kivu	Katwa			gueri		0	1	0	0	1	0	0	1	1	0	0	0	0	0	0	0	0	0	0	0	0	0	0	0	0	0	0	0	0	0	0	0	0	Negatif	1	1
507	female	39	Ans	31-40	1	autre	0	Nord Kivu	Katwa			gueri		0	1	0	0	1	0	0	1	1	0	0	0	0	0	0	0	0	0	0	0	0	0	0	0	0	0	0	0	0	0	0	0	0	Negatif	1	1
508	male	50	Ans	41-50	1	health worker	1	Nord Kivu	Katwa	32	50	gueri	3	0	0	0	0	0	0	0	1	0	0	0	0	0	0	0	0	0	0	0	0	0	0	0	0	0	0	0	0	0	0	0	0	0	Negatif	1	0
509	male	24	Ans	21-30	0	autre	0	Nord Kivu	Katwa	6	50	gueri	2	1	1	0	1	1	0	0	1	1	1	0	0	0	0	0	0	0	0	0	0	0	0	0	0	0	0	0	0	0	0	0	0	0	Negatif	0	0
510	female	42	Mois	0-10	0	sans emploi	0	Nord Kivu	Butembo	1	50	gueri	3	0	0	0	0	0	0	0	0	0	0	0	0	0	0	0	0	0	0	0	0	0	0	0	0	0	0	0	0	0	0	0	0	0	Negatif	0	0
511	male	14	Ans	11-20	0	sans emploi	0	Nord Kivu	Katwa	2	50	gueri	3	1	1	1	0	1	1	0	0	1	1	0	0	0	0	0	0	0	0	0	0	0	0	0	0	0	0	0	0	0	0	0	0	0	Negatif	0	0
512	female	64	Ans	60+	1	famer	1	Nord Kivu	Kalunguta			gueri		1	1	0	1	1	0	0	1	1	0	0	0	0	0	0	0	0	0	0	0	0	0	0	0	0	0	0	0	0	0	0	0	0	positif	1	1
513	male	23	Ans	21-30	0	famer	1	Nord Kivu	Kalunguta			gueri		1	1	0	1	1	1	1	1	0	0	1	0	0	0	0	0	1	0	0	0	0	0	0	0	0	0	0	0	0	0	0	0	0	Negatif	1	0
514	female	9	Ans	0-10	0	sans emploi	0	Nord Kivu	Katwa	2	50	gueri	3	1	0	0	1	1	0	0	1	1	0	0	0	0	0	0	0	0	0	0	0	0	0	0	0	0	0	0	0	0	0	0	0	0	Negatif	0	0
515	male	27	Ans	21-30	1	famer	1	Nord Kivu	Masereka	7	50	gueri	3	1	0	0	1	1	0	0	0	1	0	0	0	0	0	0	0	0	0	0	0	0	0	0	0	0	0	0	0	0	0	0	0	0	Negatif
516	male	26	Ans	21-30	1	health worker	1	Nord Kivu	Katwa	3	50	gueri	2	0	0	0	0	0	1	0	0	1	1	0	0	0	0	1	0	0	0	0	0	0	0	0	0	0	0	0	0	0	0	0	0	0	Negatif	1	0
517	male	36	Ans	31-40	1	autre	0	Nord Kivu	Katwa			gueri		0	0	1	0	0	1	1	1	1	0	0	1	0	0	0	0	0	1	0	0	0	0	0	0	0	0	0	0	0	0	0	0	0	Negatif	1	0
518	male	24	Ans	21-30	0	sans emploi	0	Nord Kivu	Butembo	2	50	gueri	3	1	1	0	1	1	0	0	0	1	0	0	0	0	0	0	0	0	0	0	0	1	0	0	0	1	0	0	0	0	0	0	0	0	Negatif	0	0
519	male	32	Ans	31-40	1	autre	0	Nord Kivu	Butembo	8	50	gueri	2	1	1	1	1	1	1	0	1	0	1	1	0	0	0	0	0	0	0	0	0	0	0	0	0	0	0	0	0	0	0	0	0	0	Negatif	0	0
520	female	8	Ans	0-10	0	sans emploi	0	Nord Kivu	Katwa	5	50	gueri	2	1	1	0	1	1	1	0	1	0	1	0	0	0	0	0	0	0	0	0	0	0	0	0	0	0	0	0	0	0	0	0	0	0	Negatif
521	female	42	Mois	0-10	0	sans emploi	0	Nord Kivu	Butembo	7	50	gueri	2	1	1	0	1	1	0	0	1	1	0	0	0	0	0	0	0	0	0	0	0	0	0	0	0	0	0	0	0	0	0	0	0	0	Negatif	0	0
522	female	11	Ans	11-20	0	sans emploi	0	Nord Kivu	Katwa	34	50	gueri	3	1	1	0	0	1	1	0	0	1	1	0	0	0	0	0	0	0	0	0	0	0	0	0	0	0	0	0	0	0	0	0	0	0	Negatif	0	0
523	female	29	Ans	21-30	1	health worker	1	Nord Kivu	Katwa	7	50	gueri	2	0	0	0	1	1	0	0	0	1	0	0	0	0	0	0	0	0	0	0	0	0	0	0	0	0	0	0	0	0	0	0	0	0	Negatif
524	male	50	Ans	41-50	1	famer	1	Nord Kivu	Katwa	3	50	gueri	3	1	0	0	0	1	1	0	0	1	0	1	1	0	1	0	0	0	0	1	0	0	0	0	0	0	0	0	0	0	0	0	0	0	Negatif
525	male	24	Ans	21-30	0	famer	1	Nord Kivu	Katwa	0	50	gueri	3	1	0	0	0	1	0	0	0	0	0	0	0	0	0	0	0	0	0	0	0	0	0	0	0	0	0	0	0	0	0	0	0	0	Negatif	0	0
526	male	52	Ans	51-60	1	autre	0	Nord Kivu	Katwa	0	50	gueri	3	1	0	0	1	0	0	0	0	1	1	0	1	0	0	0	0	0	0	0	0	0	0	0	0	0	0	0	0	0	0	0	0	0	Negatif	0	0
527	male	35	Ans	31-40	1	health worker	1	Nord Kivu	Katwa	4	50	gueri	3	1	0	0	0	1	0	0	1	1	0	0	0	0	0	0	0	0	0	0	0	0	0	0	0	0	0	0	0	0	0	0	0	0	Negatif
528	female	18	Ans	11-20	0	sans emploi	0	Nord Kivu	Butembo	0	50	gueri	3	0	0	0	0	0	0	0	0	0	0	0	0	0	0	0	0	0	0	0	0	1	0	0	0	0	0	0	0	0	0	0	0	0	Negatif
529	female	50	Ans	41-50	1			Nord Kivu	Katwa	1	50	gueri	3	1	1	1	1	0	0	0	1	1	0	0	0	0	0	0	0	0	0	0	0	0	0	0	0	0	0	0	0	0	0	0	0	0	Negatif	0	0
530	male	4	Ans	0-10	0	sans emploi	0	Nord Kivu	Katwa	1	50	gueri	3	0	1	0	1	0	1	0	0	0	0	0	0	0	0	0	0	0	0	0	0	0	0	0	0	0	0	0	0	0	0	0	0	0	Negatif
531	female	33	Ans	31-40	1	health worker	1	Nord Kivu	Musienene	0	50	gueri	3	0	1	0	1	0	0	1	1	1	0	0	0	0	0	0	0	0	0	0	0	0	0	0	0	0	0	0	0	0	0	0	0	0	Negatif	0	0
532	male	21	Ans	21-30	0	sans emploi	0	Nord Kivu	Butembo	1	50	gueri	3	1	1	0	1	1	1	0	0	1	0	0	0	0	0	0	0	0	0	0	1	0	0	0	0	0	0	0	0	0	0	0	0	0	Negatif	0	0
533	female	17	Ans	11-20	0	sans emploi	0	Nord Kivu	Katwa	3	50	gueri	3	0	1	1	0	1	1	0	0	0	1	0	0	0	0	0	0	0	0	0	0	0	0	0	0	0	0	0	0	0	0	0	0	0	Negatif	0	0
534	male	24	Ans	21-30	0	sans emploi	0	Nord Kivu	Butembo	4	50	gueri	3	1	1	0	1	0	1	0	0	1	0	0	0	0	0	0	0	0	0	0	0	0	0	0	0	0	0	0	0	0	0	0	0	0	Negatif	0	0
535	male	12	Ans	11-20	0	sans emploi	0	Nord Kivu	Musienene	3	50	gueri	3	1	1	1	1	1	1	1	0	1	0	0	0	0	0	0	0	0	0	0	0	0	0	0	0	0	0	0	0	0	0	0	0	0	Negatif	0	0
536	female	25	Ans	21-30	1	autre	0	Nord Kivu	Katwa	13	50	gueri	3	0	0	0	0	0	1	0	0	0	0	0	0	0	0	0	0	0	0	0	0	1	0	0	0	0	0	0	0	1	0	0	0	0	Negatif	0	0
537	female	65	Ans	60+	1	famer	1	Nord Kivu	Kalunguta			gueri		0	0	0	0	1	1	1	0	1	0	0	0	0	0	0	0	0	0	0	0	0	0	0	0	0	0	0	0	0	0	0	0	0	positif	1	0
538	male	15	Ans	11-20	0	famer	1	Nord Kivu	Musienene	9	50	gueri	4	0	0	0	1	0	1	0	1	1	1	0	0	0	0	0	0	0	0	0	0	0	0	0	0	0	0	0	0	0	0	0	0	0	Negatif	0	0
539	male	19	Ans	11-20	0	autre	0	Nord Kivu	Butembo			gueri		0	0	0	0	1	0	1	0	0	1	0	0	0	0	0	0	0	0	0	0	0	0	0	0	0	0	0	0	0	0	0	0	0	Negatif	1	1
540	female	13	Ans	11-20	0	sans emploi	0	Ituri		1	50	gueri	3	1	0	0	1	0	0	0	1	1	0	0	0	0	0	0	0	0	0	0	0	0	0	0	0	0	0	0	0	0	0	0	0	0	Negatif
541	male	42	Ans	41-50	1	autre	0	Nord Kivu	Katwa	2	50	gueri	3	1	1	0	0	1	1	0	0	1	0	0	1	0	0	0	0	0	0	0	0	0	0	0	0	0	0	0	0	0	0	0	0	0	Negatif
542	female	6	Mois	0-10	0	sans emploi	0	Nord Kivu	Butembo			gueri		1	1	0	0	0	0	0	0	0	1	0	0	0	0	0	1	0	0	0	0	0	0	0	0	0	0	0	0	0	0	0	0	0	Negatif	1	0
543	female	13	Ans	11-20	0	sans emploi	0	Nord Kivu	Butembo	0	50	gueri	3	1	1	0	1	0	1	0	0	1	0	0	0	0	0	0	0	0	0	0	0	0	0	0	0	0	0	0	0	0	0	0	0	0	Negatif	0	0
544	female	12	Ans	11-20	0	sans emploi	0	Nord Kivu	Butembo	1	50	gueri	3	1	1	0	1	1	1	0	1	1	0	1	1	0	0	0	0	0	0	0	0	0	0	0	0	0	0	0	0	0	0	0	0	0	Negatif	0	0
545	male	23	Ans	21-30	0	health worker	1	Nord Kivu	Butembo	2	50	gueri	3	1	1	0	0	0	1	0	0	0	0	0	0	0	0	0	0	0	0	0	0	0	0	0	0	0	0	0	0	0	0	0	0	0	Negatif	0	0
546	female	19	Ans	11-20	0	sans emploi	0	Nord Kivu	Butembo	5	50	gueri	3	1	0	0	1	0	1	0	0	1	0	0	0	0	0	0	0	0	0	0	0	0	0	0	0	0	0	0	0	0	0	0	0	0	Negatif	0	0
547	male	18	Ans	11-20	0	autre	0	Nord Kivu	Butembo	1	50	gueri	3	0	1	0	1	1	1	0	0	0	0	0	0	0	0	0	0	0	0	0	0	0	0	0	0	0	0	0	0	0	0	0	0	0	Negatif	1	0
548	female	42	Ans	41-50	1	health worker	1	Nord Kivu	Katwa	1	50	gueri	3	0	0	1	0	0	1	0	0	0	0	0	0	0	0	0	0	0	0	0	0	0	0	0	0	0	0	0	0	0	0	0	0	0	Negatif	1	0
549	female	15	Ans	11-20	0	sans emploi	0	Nord Kivu	Katwa	4	50	deces	3	1	1	1	1	1	1	0	1	1	0	0	0	0	0	0	0	0	0	0	0	0	0	0	0	0	0	0	0	0	0	0	0	0	positif	0	0
550	female	7	Ans	0-10	0	sans emploi	0	Nord Kivu	Musienene	2	50	gueri	3	1	0	0	0	0	1	0	0	1	0	0	0	0	0	0	0	0	0	0	0	0	0	0	0	0	0	0	0	0	0	0	0	0	Negatif	0	0
551	female	16	Ans	11-20	0	sans emploi	0	Nord Kivu		6	50	gueri	3	1	1	0	1	1	1	1	1	0	0	0	0	0	0	0	0	0	0	0	0	1	0	0	0	0	1	1	0	0	0	0	0	0	Negatif
552	male	25	Ans	21-30	1	famer	1	Nord Kivu	Beni	3	50	gueri	2	1	0	0	1	1	0	0	0	1	0	0	0	1	0	0	0	0	0	0	0	0	0	0	0	0	0	0	0	0	0	0	0	0	Negatif	1	0
553	male	7	Ans	0-10	0	sans emploi	0	Nord Kivu	Oicha	14	50	gueri	2	0	0	0	0	0	0	0	0	0	0	0	0	0	0	0	0	0	0	0	0	0	0	0	0	0	0	0	0	0	0	0	0	0	Negatif	0	0
554	male	19	Ans	11-20	0	famer	1	Nord Kivu	Katwa	3	50	gueri	3	1	1	0	1	1	0	0	0	1	0	0	0	0	0	0	0	0	0	0	0	0	0	0	0	0	0	0	0	0	0	0	0	0	Negatif
555	male	23	Ans	21-30	0	sans emploi	0	Nord Kivu	Kalunguta			gueri		1	0	0	1	1	0	0	1	1	0	0	0	0	0	0	0	0	0	0	0	0	0	0	0	0	0	0	0	0	0	0	0	0	Negatif	1	0
556	male	14	Ans	11-20	0			Nord Kivu	Masereka		50	gueri	2	0	0	0	0	0	0	0	0	0	0	0	0	0	0	0	0	0	0	0	0	0	0	0	0	0	0	0	0	0	0	0	0	0	Negatif	0	0
557	female	52	Ans	51-60	1	menagere	0	Nord Kivu	Rutshuru	0	50	gueri	4	0	1	0	1	1	0	0	0	1	0	0	0	0	0	1	0	0	0	0	0	0	0	0	0	0	0	0	0	0	0	0	0	0	Negatif	0	0
558	male	18	Ans	11-20	0	autre	0	Nord Kivu	Katwa	2	50	gueri	3	0	1	0	1	1	0	0	0	1	0	0	0	0	0	0	0	0	0	0	0	1	0	0	1	0	0	0	0	0	0	0	0	0	Negatif	0	0
559	male	49	Ans	41-50	1	health worker	1	Nord Kivu	Katwa	1	50	gueri	3	0	0	0	1	1	0	1	1	0	1	0	0	1	0	0	0	0	0	0	0	1	0	0	1	0	0	0	1	0	0	0	0	0	Negatif	1	0
560	male	18	Ans	11-20	0	famer	1	Nord Kivu	Katwa	7	50	gueri	2	1	1	0	1	1	0	0	1	1	0	0	0	0	0	0	0	0	0	0	0	0	0	0	0	0	0	0	0	0	0	0	0	0	Negatif
561	female	39	Ans	31-40	1	autre	0	Nord Kivu	Masereka	3	50	gueri	3	1	0	0	0	0	1	0	1	1	1	0	0	0	0	0	0	0	0	0	0	0	0	0	0	0	0	0	0	0	0	0	0	0	Negatif	0	0
562	male	45	Ans	41-50	1	autre	0	Nord Kivu	Katwa	0	50	gueri	3	1	0	1	0	0	1	0	1	1	0	0	0	0	0	0	0	0	0	0	0	0	0	0	0	0	0	0	0	0	0	0	0	0	Negatif
563	female	62	Ans	60+	1	famer	1	Nord Kivu	Butembo	5	50	gueri	2	0	0	0	1	0	1	1	1	1	0	1	1	0	0	1	1	0	0	0	0	0	0	0	0	0	0	0	0	0	0	0	0	0	Negatif	1	0
564	male	30	Ans	21-30	1	autre	0	Nord Kivu	Butembo	10	50	gueri	22	1	0	0	1	1	1	0	0	1	0	1	0	0	1	0	0	0	0	0	0	0	0	0	0	0	0	0	0	0	0	0	0	0	positif
565	male	37	Ans	31-40	1	sans emploi	0	Nord Kivu	Butembo	7	50	gueri	2	0	1	0	1	0	1	1	0	1	1	0	0	0	0	0	0	0	0	0	0	0	0	0	0	0	0	0	0	0	0	0	0	0	Negatif	0	0
566	male	46	Ans	41-50	1			Nord Kivu	Katwa	1	50	gueri	4	1	1	0	0	1	0	1	0	0	0	1	0	0	0	0	0	0	0	0	0	0	0	0	0	0	0	0	0	0	0	0	0	0	Negatif
567	male	46	Ans	41-50	1	famer	1	Nord Kivu	Katwa	3	50	gueri	4	1	0	0	1	0	0	1	0	1	0	0	0	0	0	0	0	0	0	0	0	0	0	0	0	0	0	0	0	0	0	0	0	0	Negatif
568	male	44	Ans	41-50	1	autre	0	Nord Kivu	Katwa	1	50	gueri	4	1	0	0	0	0	0	0	0	0	0	0	0	0	0	0	0	0	0	0	0	0	0	0	0	0	0	0	0	0	0	0	0	0	Negatif
569	male	68	Ans	60+	1	famer	1	Nord Kivu	Masereka	0	50	gueri	4	0	0	0	1	1	0	0	0	0	0	0	0	0	0	0	0	0	0	0	0	1	0	0	0	0	0	0	0	0	0	1	0	0	Negatif	0	0
570	female	32	Ans	31-40	1	famer	1	Nord Kivu	Butembo	17	50	deces	4	1	1	1	1	1	1	0	1	1	0	0	0	0	0	0	0	0	0	0	0	0	0	0	0	0	1	0	0	0	0	0	0	0	positif	0	0
571	female	25	Ans	21-30	1	autre	0	Nord Kivu	Katwa	18	50	gueri	2	1	1	0	1	0	0	0	0	1	0	0	0	0	0	0	0	0	0	0	0	0	0	0	0	0	0	0	0	0	0	0	0	0	Negatif
572	male	60	Ans	51-60	1	famer	1	Nord Kivu	Katwa	7	50	gueri	4	1	1	0	1	1	1	0	0	1	0	0	0	0	0	0	0	0	0	0	0	0	0	0	0	0	0	0	0	0	0	0	0	0	Negatif
573	male	35	Ans	31-40	1	health worker	1	Nord Kivu	Katwa	2	50	gueri	3	1	0	0	1	1	0	0	1	1	1	0	0	0	0	0	0	0	0	0	0	0	0	0	0	0	0	0	0	0	0	0	0	0	Negatif	1	0
574	male	25	Ans	21-30	1	health worker	1	Nord Kivu	Butembo	3	50	gueri	3	0	0	0	1	1	0	0	0	1	1	0	0	0	0	0	0	0	0	0	0	0	0	0	0	0	0	0	0	0	0	0	0	0	Negatif	1	0
575	male	55	Ans	51-60	1	famer	1	Nord Kivu	Katwa	2	50	gueri	3	1	1	0	1	1	0	0	1	1	0	0	0	0	0	0	0	0	0	0	0	0	0	0	0	0	0	0	0	0	0	0	0	0	Negatif
576	male	27	Ans	21-30	1	sans emploi	0	Nord Kivu	Katwa			deces		1	0	0	1	1	0	0	0	1	0	0	0	0	1	0	0	0	0	0	0	0	0	0	0	0	0	0	0	0	0	0	0	0	positif	1	1
577	female	28	Ans	21-30	1	health worker	1	Nord Kivu	Butembo			gueri		0	0	0	1	0	0	0	0	1	1	0	0	0	0	0	0	0	0	0	0	0	0	0	0	0	0	0	0	0	0	0	0	0	Negatif	1	0
578	male	6	Ans	0-10	0	sans emploi	0	Nord Kivu	Katwa	2	50	gueri	3	1	1	0	1	1	1	0	0	1	0	0	0	0	0	0	0	0	0	0	0	0	0	0	0	0	0	0	0	0	0	0	0	0	Negatif
579	male	6	Ans	0-10	0	sans emploi	0	Nord Kivu	Butembo	1	50	gueri	3	1	0	0	1	0	0	0	0	1	0	0	0	0	0	0	0	0	0	0	0	1	0	0	0	0	0	0	0	0	0	1	0	0	Negatif	0	0
580	female	32	Ans	31-40	1	autre	0	Nord Kivu	Butembo	2	50	gueri	3	1	0	0	0	0	0	0	1	1	0	0	0	0	0	0	0	0	0	0	0	0	0	0	0	0	0	0	0	0	0	0	0	0	Negatif	0	0
581	female	7	Ans	0-10	0	sans emploi	0	Nord Kivu	Butembo	2	50	gueri	3	0	0	1	1	0	1	0	0	1	0	0	0	0	0	0	0	0	0	0	0	0	0	0	0	0	0	0	0	0	0	0	0	0	Negatif	0	0
582	male	3	Ans	0-10	0	sans emploi	0	Nord Kivu	Butembo	4	50	gueri	3	0	0	0	1	1	1	0	0	0	0	1	1	0	0	0	0	0	0	0	0	0	0	0	0	0	0	0	0	0	0	0	0	0	Negatif	0	0
583	male	5	Ans	0-10	0	sans emploi	0	Nord Kivu	Katwa	1	50	gueri	3	0	0	0	0	0	0	0	0	0	1	0	0	0	0	1	0	0	0	0	0	0	0	0	0	0	0	0	0	0	0	0	0	0	Negatif
584	female	5	Ans	0-10	0	sans emploi	0	Nord Kivu	Butembo	0	50	gueri	3	0	1	1	0	0	1	0	0	0	0	0	1	0	0	0	0	0	0	0	0	0	0	0	0	0	0	0	0	0	0	0	0	0	Negatif	0	0
585	female	20	Ans	11-20	0	health worker	1	Nord Kivu	Katwa			gueri		0	0	0	0	0	0	0	0	1	0	0	0	0	0	1	0	0	0	0	0	0	0	0	0	0	0	0	0	0	0	0	0	0	Negatif	1	0
586	female	48	Ans	41-50	1	menagere	0	Nord Kivu	Butembo	5	50	gueri	2	0	0	1	0	1	1	1	1	1	1	0	1	1	0	0	0	0	0	0	0	0	0	0	0	0	0	0	0	0	0	0	0	0	Negatif	0	0
587	female	21	Ans	21-30	0	sans emploi	0	Nord Kivu	Butembo			gueri		0	1	1	1	1	1	1	1	1	0	0	0	0	0	0	0	0	0	0	0	1	0	0	0	0	0	0	0	1	0	0	0	0	Negatif	1	1
588	female	32	Ans	31-40	1	menagere	0	Nord Kivu	Katwa			gueri		1	1	0	1	1	0	0	1	1	0	0	0	0	0	0	0	0	0	0	0	0	0	0	0	0	0	0	0	0	0	0	0	0	positif	1	0
589	male	7	Mois	0-10	0	sans emploi	0	Nord Kivu	Butembo			gueri		0	0	1	0	1	1	1	1	1	1	0	0	0	1	1	0	0	0	0	0	0	0	0	0	0	0	0	0	0	0	0	0	0	Negatif	1	1
590	male	6	Ans	0-10	0	sans emploi	0	Nord Kivu	Musienene	3	50	gueri	3	1	1	1	1	0	1	0	0	0	1	0	0	0	0	0	1	0	0	0	0	0	0	0	0	0	0	0	0	0	0	0	0	0	Negatif	0	0
591	female	12	Ans	11-20	0	sans emploi	0	Nord Kivu	Butembo	0	50	gueri	4	1	1	0	0	1	1	0	1	0	0	0	0	0	0	0	0	0	0	0	0	0	0	0	0	0	0	0	0	0	0	0	0	0	Negatif	1	0
592	female	11	Ans	11-20	0	sans emploi	0	Nord Kivu	Butembo	2	50	gueri	3	1	0	0	0	0	0	0	1	1	0	0	0	0	0	0	1	0	0	0	0	0	0	0	0	0	0	0	0	0	0	0	0	0	Negatif	0	0
593	female	16	Ans	11-20	0	sans emploi	0	Nord Kivu	Kalunguta	1	50	gueri	5	1	0	0	0	0	0	0	0	1	1	0	0	0	0	1	0	0	0	0	0	0	0	0	0	0	0	0	0	0	0	0	0	0	Negatif	0	0
594	female	59	Mois	0-10	0	sans emploi	0	Nord Kivu	Kyondo	1	50	gueri	4	0	1	0	1	1	0	0	0		0	0	0	0	0	0	0	0	0	0	0	1	0	0	0	0	1	0	0	0	0	1	0	0	Negatif	0	0
595	female	25	Ans	21-30	1	menagere	0	Nord Kivu	Butembo			gueri		0	0	0	1	0	0	1	1	1	0	0	0	0	0	0	0	0	0	0	0	0	0	0	0	0	0	0	0	0	0	0	0	0	Negatif	1	1
596	male	44	Ans	41-50	1	autre	0	Nord Kivu	Butembo	5	51	gueri	2	1	1	1	0	1	1	0	0	0	1	0	0	0	0	0	0	0	0	0	0	0	0	0	0	0	0	0	0	0	0	0	0	0	Negatif	0	0
597	male	1	Ans	0-10	0	sans emploi	0	Nord Kivu	Butembo			gueri		0	1	0	1	1	0	0	0	0	0	0	0	0	0	0	0	0	0	0	0	0	0	0	0	0	0	0	0	0	0	0	0	0	Negatif	1	1
598	female	6	Ans	0-10	0	sans emploi	0	Nord Kivu	Musienene			gueri		1	1	0	1	0	0	0	0	0	0	0	0	0	0	0	0	0	0	0	0	0	0	0	0	0	0	0	0	0	0	0	0	0	Negatif	1	0
599	female	20	Ans	11-20	0	famer	1	Nord Kivu	Kyondo	2	51	gueri	3	0	0	0	0	0	1	0	0	0	0	0	0	0	0	0	0	0	0	0	0	1	0	0	0	0	0	0	0	1	0	0	0	0	Negatif	0	0
600	male	58	Ans	51-60	1	autre	0	Nord Kivu	Katwa		51	gueri	3	0	1	0	1	1	0	0	0	0	0	0	0	0	0	0	0	1	0	0	0	0	0	0	0	0	0	0	0	0	0	0	0	0	Negatif	0	0
601	male	22	Ans	21-30	0	autre	0	Nord Kivu	Katwa	10	51	gueri	2	1	0	1	1	0	0	0	0	0	0	0	0	0	0	0	0	0	0	0	0	1	0	0	1	0	0	0	0	0	0	0	0	0	Negatif
602	male	21	Ans	21-30	0			Nord Kivu			51	gueri	4	0	0	0	0	0	0	0	0	0	0	0	0	0	0	0	0	0	0	0	0	0	0	0	0	0	0	0	0	0	0	0	0	0	Negatif	0	0
603	female	45	Ans	41-50	1	famer	1	Nord Kivu	Kalunguta			gueri		0	0	0	0	0	0	1	0	0	1	0	0	1	0	0	0	0	0	0	0	0	0	0	0	0	0	0	0	0	0	0	0	0	Negatif	1	1
604	female	42	Ans	41-50	1	famer	1	Nord Kivu	Kalunguta			gueri		0	0	0	0	1	0	0	1	1	0	0	0	1	0	0	0	0	0	0	0	0	0	0	0	0	0	0	0	0	0	0	0	0	Negatif	1	1
605	male	21	Ans	21-30	0	sans emploi	0	Nord Kivu	Butembo	1	51	gueri	4	1	0	0	1	1	0	0	1	0	0	0	1	1	0	0	0	1	0	0	0	0	0	0	0	0	0	0	0	0	0	0	0	0	Negatif	0	0
606	female	29	Ans	21-30	1	health worker	1	Nord Kivu	Katwa	17	51	gueri	8	1	1	0	1	1	0	0	0	0	1	0	0	0	0	0	0	0	0	0	0	0	0	0	0	0	0	0	0	0	0	0	0	0	Negatif	1	0
607	female	25	Ans	21-30	1	menagere	0	Nord Kivu	Katwa	1	51	gueri	4	0	0	0	0	0	0	0	0	0	0	0	0	0	0	0	0	0	0	0	0	1	0	0	0	0	0	0	0	1	0	0	0	0	Negatif
608	female	38	Ans	31-40	1	famer	1	Nord Kivu	Kalunguta			gueri		0	1	1	0	1	0	0	0	0	0	0	0	0	0	0	0	0	0	0	0	0	0	0	0	0	0	0	0	0	0	0	0	0	Negatif	1	1
609	female	32	Ans	31-40	1			Nord Kivu	Katwa	0	51	gueri	4	0	1	0	0	1	1	1	1	0	0	0	0	0	0	0	0	0	0	0	0	0	0	0	0	0	0	0	0	0	0	0	0	0	Negatif
610	female	23	Ans	21-30	0	menagere	0	Nord Kivu	Lubero	1	51	gueri	3	0	0	0	0	0	1	0	0	0	0	0	0	0	0	0	0	0	0	0	0	1	0	0	0	0	0	0	0	1	0	0	0	0	Negatif
611	male	11	Ans	11-20	0	sans emploi	0	Nord Kivu	Katwa	1	51	gueri	3	0	1	0	1	1	1	0	0	1	1	0	0	0	0	0	0	0	0	0	0	1	0	0	1	0	0	0	0	0	0	0	0	0	Negatif
612	male	36	Ans	31-40	1	health worker	1	Nord Kivu	Musienene	1	51	gueri	3	1	0	0	0	0	1	0	0	1	0	0	0	0	0	0	0	0	0	0	0	1	0	0	0	0	0	0	0	0	0	1	0	0	Negatif	0	0
613	female	18	Ans	11-20	0	sans emploi	0	Nord Kivu	Katwa	2	51	gueri	3	1	0	0	1	0	1	0	0	1	0	0	0	0	0	0	0	0	0	0	0	1	0	0	0	0	0	0	0	0	0	0	1	0	Negatif	0	0
614	male	23	Ans	21-30	0	sans emploi	0	Nord Kivu	Butembo	5	51	gueri	3	1	0	0	1	1	0	0	0	1	0	1	0	0	0	0	0	0	0	0	0	0	0	0	0	0	0	0	0	0	0	0	0	0	Negatif	0	0
615	male	22	Ans	21-30	0	sans emploi	0	Nord Kivu	Katwa			gueri		1	1	1	1	1	0	0	1	1	1	0	0	0	0	1	0	0	0	0	0	0	0	0	0	0	0	0	0	0	0	0	0	0	positif	1	0
616	male	18	Ans	11-20	0	sans emploi	0	Nord Kivu	Butembo	4	51	gueri	3	0	0	0	1	1	0	1	0	1	1	0	0	0	0	0	0	0	0	0	0	0	0	0	0	0	0	0	0	0	0	0	0	0	Negatif	0	0
617	male	16	Ans	11-20	0	sans emploi	0	Nord Kivu	Katwa	1	51	gueri	3	1	0	0	1	0	0	0	0	1	1	0	0	0	0	1	0	0	0	0	0	0	0	0	0	0	0	0	0	0	0	0	0	0	Negatif	1	0
618	male	28	Ans	21-30	1	autre	0	Nord Kivu	Katwa			gueri		1	0	0	0	1	1	1	1	1	0	0	0	0	0	0	0	0	0	0	0	0	0	0	0	0	0	0	0	0	0	0	0	0	Negatif	1	0
619	female	58	Ans	51-60	1	famer	1	Nord Kivu	Kalunguta			gueri		1	0	0	1	1	1	1	1	0	0	0	0	0	0	0	0	0	0	0	0	0	0	0	0	0	0	0	0	0	0	0	0	0	Negatif	1	0
620	male	15	Mois	0-10	0	sans emploi	0	Nord Kivu	Kalunguta			gueri		1	1	1	0	1					1	0			0	0	0	0	0	0	0	0	0	0	0	0	0	0	0	0	0	0	0	0	Negatif	1	0
621	female	17	Ans	11-20	0			Nord Kivu	Butembo	11	51	gueri	2	0	0	0	0	0	0	0	0	0	0	0	0	0	0	0	0	0	0	0	0	1	0	0	0	0	0	0	0	1	0	0	0	0	Negatif	0	0
622	male	24	Ans	21-30	0	autre	0	Nord Kivu	Katwa			gueri		1	1	0	1	0	0	0	1	1	0	0	0	0	0	0	0	0	0	0	0	0	0	0	0	0	0	0	0	0	0	0	0	0	Negatif	1	0
623	male	23	Ans	21-30	0	autre	0	Nord Kivu	Katwa	17	51	gueri	2	0	0	1	1	0	1	0	0	0	0	0	0	0	0	0	0	0	0	0	0	0	0	0	0	0	0	0	0	0	0	0	0	0	Negatif	0	0
624	female	16	Ans	11-20	0	famer	1	Nord Kivu	Katwa	2	51	gueri	3	0	0	0	1	0	1	0	0	1	1	0	0	0	0	0	0	0	0	0	0	1	0	0	0	0	0	0	1	0	0	0	0	0	Negatif	0	0
625	male	29	Ans	21-30	1	autre	0	Nord Kivu	Butembo	3	51	gueri	3	0	1	1	0	0	1	0	1	1	0	0	0	0	0	0	0	0	0	0	0	0	0	0	0	0	0	0	0	0	0	0	0	0	Negatif	0	0
626	male	32	Ans	31-40	1			Nord Kivu	Butembo	4	51	gueri	3	0	0	1	1	1	1	0	1	0	0	1	0	0	0	0	0	0	0	0	0	0	0	0	0	0	0	0	0	0	0	0	0	0	Negatif
627	male	39	Ans	31-40	1			Nord Kivu	Kaina		51	gueri	3	1	0	0	0	1	0	0	1	0	0	0	0	0	0	0	0	0	0	0	0	0	0	0	0	0	0	0	0	0	0	0	0	0	Negatif	0	0
628	male	21	Ans	21-30	0			Nord Kivu	Katwa			gueri		0	0	1	1	0	1	0	0	0	0	0	0	0	0	0	0	0	0	0	0	0	0	0	0	0	0	0	0	0	0	0	0	0	Negatif	1	0
629	female	16	Ans	11-20	0	sans emploi	0	Nord Kivu	Katwa	7	51	deces	2	0	1	0	1	1	1	0	0	0	0	0	0	1	0	0	0	0	0	1	0	1	1	0	0	0	0	0	0	0	0	0	0	0	positif	0	0
630	female	31	Mois	0-10	0	sans emploi	0	Nord Kivu	Katwa	1	51	gueri	3	1	1	0	0	0	1	0	0	0	0	0	0	0	0	0	0	0	0	0	0	0	0	0	0	0	0	0	0	0	0	0	0	0	Negatif	0	0
631	female	24	Ans	21-30	0			Nord Kivu	Kalunguta	3	51	gueri	14	0	0	0	1	0	1	1	1	1	1	0	0	0	0	0	0	0	0	0	0	0	0	0	0	0	0	0	0	0	0	0	0	0	positif	1	0
632	female	20	Ans	11-20	0	menagere	0	Nord Kivu	Katwa	9	51	gueri	5	0	1	1	0	1	1	0	0	0	1	0	0	0	0	0	0	0	0	0	0	1	0	0	0	0	0	0	0	1	0	0	0	0	Negatif
633	female	20	Ans	11-20	0	autre	0	Nord Kivu	Katwa	5	51	gueri	3	0	0	0	0	1	0	1	1	0	1	0	1	0	0	0	0	0	0	0	0	0	0	0	0	0	0	0	0	0	0	0	0	0	Negatif	0	0
634	male	13	Ans	11-20	0	sans emploi	0	Nord Kivu	Butembo	6	51	deces	2	1	1	1	1	1	1	0	1	1	0	1	1	1	0	0	0	0	0	0	0	0	0	0	0	0	0	0	0	0	0	0	0	0	positif	0	0
635	male	4	Ans	0-10	0	sans emploi	0	Nord Kivu	Vuhovi	1	51	gueri	3	0	1	0	0	0	1	0	0	0	1	0	0	0	0	0	0	0	0	0	0	1	1	0	0	0	0	0	0	0	0	0	0	0	Negatif	0	0
636	male	18	Ans	11-20	0	autre	0	Nord Kivu	Butembo		51	gueri	3	0	0	1	1	1	1	1	1	1	1	0	0	0	0	0	0	0	0	0	0	0	0	0	0	0	0	0	0	0	0	0	0	0	Negatif	0	0
637	male	21	Ans	21-30	0	sans emploi	0	Nord Kivu	Butembo			gueri		0	0	0	1	0	1	0	0	1	0	0	0	0	0	0	0	0	0	0	0	0	0	0	0	0	0	0	0	0	0	0	0	0	Negatif	1	0
638	female	7	Ans	0-10	0	sans emploi	0	Nord Kivu			51	gueri	4	1	0	0	1	1	0	0	0	1	1	0	0	0	0	0	1	0	0	0	0	0	0	0	0	0	0	0	0	0	0	0	0	0	Negatif
639	male	25	Ans	21-30	1	autre	0	Nord Kivu	Katwa	3	51	gueri	4	1	0	0	1	0	0	0	1	1	0	0	0	0	0	0	0	0	0	0	0	0	0	0	0	0	0	0	0	0	0	0	0	0	Negatif
640	male	14	Ans	11-20	0	sans emploi	0	Nord Kivu	Butembo			gueri		1	0	0	0	0	0	0	1	1	0	0	0	0	0	1	1	1	1	0	0	0	0	0	0	0	0	0	0	0	0	0	0	0	Negatif	1	0
641	male	21	Ans	21-30	0	famer	1	Nord Kivu	Katwa	3	51	gueri	4	1	0	0	1	1	1	0	1	1	1	0	0	0	0	0	0	0	0	0	0	0	0	0	0	0	0	0	0	0	0	0	0	0	Negatif	0	0
642	male	23	Ans	21-30	0			Nord Kivu	Katwa	3	51	gueri	4	1	0	0	0	0	0	0	1	1	1	0	0	0	0	0	0	0	0	0	0	0	0	0	0	0	0	0	0	0	0	0	0	0	Negatif	0	0
643	male	26	Ans	21-30	1	autre	0	Nord Kivu	Katwa	3	51	gueri	3	0	0	0	1	0	1	1	1	0	0	0	0	0	0	0	0	0	0	0	0	0	0	0	0	0	0	0	0	0	0	0	0	0	Negatif	1	0
644	male	15	Ans	11-20	0	sans emploi	0	Nord Kivu	Katwa	2	51	gueri	3	1	0	0	1	0	0	0	1	1	0	0	0	0	0	0	0	0	0	0	0	0	0	0	0	0	0	0	0	0	0	0	0	0	Negatif
645	male	26	Ans	21-30	1	famer	1	Nord Kivu	Kyondo	4	51	gueri	3	1	1	0	1	0	0	0	0	0	0	0	0	0	0	0	0	0	0	0	1	1	0	0	0	0	0	1	0	0	0	0	0	0	Negatif	0	0
646	female	13	Ans	11-20	0	sans emploi	0	Nord Kivu	Butembo	1	51	gueri	3	1	1	1	1	1	0	0	0	0	0	0	1	0	0	0	1	0	0	0	0	0	0	0	0	0	0	0	0	0	0	0	0	0	Negatif	0	0
647	male	17	Ans	11-20	0	sans emploi	0	Nord Kivu	Katwa			gueri		0	1	0	1	1	0	0	1	1	0	0	0	0	0	0	0	0	0	0	0	0	0	0	0	0	0	0	0	0	0	0	0	0	Negatif	1	0
648	male	20	Ans	11-20	0	health worker	1	Nord Kivu	Butembo	1	51	gueri	3	1	0	0	0	0	0	1	1	1	1	0	0	0	0	0	0	0	0	0	0	0	0	0	0	0	0	0	0	0	0	0	0	0	Negatif	0	0
649	male	19	Ans	11-20	0	sans emploi	0	Nord Kivu	Katwa	4	51	gueri	3	0	0	1	0	0	1	0	1	1	0	0	0	0	0	0	0	0	0	0	0	0	0	0	0	0	0	0	0	0	0	0	0	0	Negatif
650	female	8	Ans	0-10	0	sans emploi	0	Nord Kivu	Katwa	2	51	gueri	3	1	0	0	1	0	1	0	0	0	0	0	0	1	0	0	0	0	0	0	0	0	0	0	0	0	0	0	0	0	0	0	0	0	Negatif
651	male	40	Ans	31-40	1	autre	0	Nord Kivu	Butembo	3	51	gueri	3	1	1	1	1	0	1	0	0	1	0	0	0	0	0	0	0	0	0	0	0	0	0	0	0	0	0	0	0	0	0	0	0	0	Negatif
652	female	24	Ans	21-30	0	sans emploi	0	Nord Kivu	Katwa	0	51	gueri	3	1	1	0	1	1	1	0	0	1	1	0	0	0	0	0	0	0	0	0	0	0	0	0	0	0	0	0	0	0	0	0	0	0	Negatif
653	female	18	Ans	11-20	0	sans emploi	0	Nord Kivu	Katwa	0	51	gueri	3	0	0	0	0	0	0	0	0	0	0	0	0	0	0	0	0	0	0	0	0	1	0	0	0	0	0	0	1	0	0	0	0	0	Negatif	0	0
654	female	25	Ans	21-30	1	famer	1	Nord Kivu	Katwa	6	51	gueri	2	1	0	0	1	0	0	0	1	1	1	1	0	0	0	0	0	0	0	0	0	0	0	0	0	0	0	0	0	0	0	0	0	0	Negatif	0	0
655	female	32	Ans	31-40	1	autre	0	Nord Kivu	Katwa	34	51	gueri	2	1	1	0	1	1	1	1	1	1	1	0	0	0	0	0	0	0	0	0	0	0	0	0	0	0	0	0	0	0	0	0	0	0	Negatif	0	0
656	female	24	Ans	21-30	0	autre	0	Nord Kivu	Katwa	22	51	gueri	2	0	1	1	1	1	1	0	1	1	1	0	0	1	0	0	0	0	0	0	0	0	0	0	0	0	0	0	0	0	0	0	0	0	Negatif
657	male	15	Ans	11-20	0	sans emploi	0	Nord Kivu	Katwa	7	51	gueri	4	1	1	0	1	1	1	0	0	1	0	0	0	0	0	0	0	0	0	0	0	0	0	0	0	0	0	0	0	0	0	0	0	0	Negatif	0	0
658	female	11	Ans	11-20	0	sans emploi	0	Nord Kivu	Katwa	6	51	gueri	4	1	1	1	1	0	1	0	0	1	1	0	0	0	0	0	0	0	0	0	0	0	0	0	0	0	0	0	0	0	0	0	0	0	Negatif
659	male	55	Ans	51-60	1	autre	0	Nord Kivu	Katwa	5	51	gueri	21	0	0	0	1	1	0	0	1	1	1	0	0	0	0	0	0	0	0	0	0	0	0	0	0	0	0	0	0	0	0	0	0	0	positif	1	0
660	male	14	Ans	11-20	0	sans emploi	0	Nord Kivu	Masereka	1	51	gueri	5	1	1	1	1	1	0	0	1	1	0	0	0	0	0	0	0	0	0	1	1	0	0	0	0	0	0	0	0	0	0	0	0	0	Negatif	0	0
661	male							Nord Kivu			51	gueri	4	0	0	0	0	0	0	0	0	0	0	0	0	0	0	0	0	0	0	0	0	0	0	0	0	0	0	0	0	0	0	0	0	0	Negatif	0	0
662	female	28	Ans	21-30	1	health worker	1	Nord Kivu	Butembo	1	51	gueri	3	1	1	0	1	1	0	0	1	1	0	0	1	1	0	0	0	0	0	0	0	0	0	0	1	0	0	1	0	0	0	0	0	0	Negatif
663	female	15	Ans	11-20	0	sans emploi	0	Nord Kivu	Butembo	0	51	gueri	3	1	1	0	1	1	1	0	1	0	0	0	0	0	0	0	0	0	0	0	0	0	0	0	0	0	0	0	0	0	0	0	0	0	Negatif	0	0
664	male	29	Ans	21-30	1	sans emploi	0	Nord Kivu	Butembo	2	51	gueri	3	0	1	1	1	1	1	0	1	0	1	1	0	0	0	1	0	0	0	0	0	0	0	0	0	0	0	0	0	0	0	0	0	0	Negatif
665	male	9	Ans	0-10	0	sans emploi	0	Nord Kivu	Butembo	2	51	gueri	3	1	0	0	0	0	1	0	0	1	0	0	0	0	0	0	0	0	0	0	0	0	0	0	0	0	0	0	0	0	0	0	0	0	Negatif	1	0
666	female	10	Ans	0-10	0	sans emploi	0	Nord Kivu	Katwa	2	51	gueri	3	1	0	0	0	1	1	0	0	1	0	0	0	0	0	0	0	0	0	0	0	0	0	0	0	0	0	0	0	0	0	0	0	0	Negatif
667	female	10	Ans	0-10	0	sans emploi	0	Nord Kivu	Kalunguta			gueri		0	1	1	0	1	1	0	0	0	0	0	0	0	1	0	0	0	0	0	0	0	0	0	0	0	0	0	0	0	0	0	0	0	positif	1	1
668	female	14	Ans	11-20	0	sans emploi	0	Nord Kivu	Masereka	1	51	gueri	4	0	0	0	0	0	0	0	0	0	1	1	0	0	0	0	0	0	0	0	0	1	0	0	1	0	0	0	0	0	0	0	0	0	Negatif
669	female	18	Ans	11-20	0	autre	0	Nord Kivu	Katwa	2	51	gueri	4	1	1	0	0	1	0	0	1	1	1	0	0	0	0	0	0	1	0	0	0	0	0	0	0	0	0	0	0	0	0	0	0	0	Negatif	0	0
670	female	14	Ans	11-20	0	sans emploi	0	Nord Kivu	Katwa	9	51	deces	2	1	1	1	1	1	1	0	1	1	0	0	1	0	0	0	0	0	0	0	0	1	1	0	0	0	1	0	0	0	0	0	0	0	positif
671	male	6	Ans	0-10	0	sans emploi	0	Nord Kivu	Katwa	3	51	gueri	4	1	1	1	1	1	1	0	1	1	1	0	0	0	0	0	0	0	0	0	0	0	0	0	0	0	0	0	0	0	0	0	0	0	Negatif	0	0
672	female	8	Ans	0-10	0	sans emploi	0	Nord Kivu	Butembo	3	51	gueri	3	1	1	0	1	1	1	0	0	0	0	0	0	0	0	0	0	0	0	0	0	0	0	0	0	0	0	0	0	0	0	0	0	0	Negatif	0	0
673	female	12	Ans	11-20	0	sans emploi	0	Nord Kivu	Musienene	2	51	gueri	5	0	0	0	0	0	0	0	0	1	0	0	0	0	0	0	0	0	0	0	0	0	0	0	0	0	0	0	0	0	0	0	0	0	positif	1	0
674	male	7	Ans	0-10	0	sans emploi	0	Nord Kivu	Butembo	1		gueri	3	1	0	0	1	0	0	1	1	1	1	0	0	0	0	1	1	0	0	0	0	0	0	0	0	0	0	0	0	1	0	0	0	0	Negatif	0	0
675	male	25	Ans	21-30	1	autre	0	Nord Kivu	Butembo	7	51	gueri	2	1	1	1	1	1	1	1	1	1	0	0	0	0	0	1	0	0	0	0	0	0	0	0	0	0	0	0	0	0	0	0	1	0	Negatif
676	female	37	Ans	31-40	1	menagere	0	Nord Kivu	Katwa			deces		0	1	1	1	1	1	1	0	0	1	0	0	0	0	0	0	0	0	0	0	0	0	0	0	0	0	0	0	0	0	0	0	0	positif	1	1
677	female	56	Ans	51-60	1	autre	0	Nord Kivu	Butembo	4	51	gueri	13	1	0	0	0	0	0	1	1	1	1	0	0	0	0	0	0	0	0	0	0	0	0	0	0	0	1	0	0	0	0	0	0	0	positif	0	0
678	male	35	Ans	31-40	1	autre	0	Nord Kivu	Katwa	5	51	gueri	2	0	1	0	1	1	1	0	1	1	1	0	1	0	0	0	0	0	0	0	0	0	0	0	0	0	0	0	0	0	0	0	0	0	Negatif
679	male	41	Ans	41-50	1	autre	0	Nord Kivu	Beni			gueri		0	1	1	0	1	0	0	0	1	0	0	0	0	0	0	0	0	0	0	0	0	0	0	0	0	0	0	0	0	0	0	0	0	Negatif	1	0
680	female	12	Ans	11-20	0	sans emploi	0	Nord Kivu	Katwa	3	51	gueri	3	0	0	1	1	0	1	0	0	1	0	0	0	0	0	0	0	0	0	0	0	0	0	0	0	0	0	0	0	0	0	0	0	0	Negatif
681	male	23	Ans	21-30	0	famer	1	Nord Kivu	Kalunguta			deces		1	1	0	1	0	0	0	1	0	0	0	0	0	0	0	0	0	0	0	0	0	0	0	0	0	0	0	0	0	0	0	0	0	positif	1	1
682	male	16	Ans	11-20	0	sans emploi	0	Nord Kivu	Katwa	3	51	gueri	3	1	0	0	1	0	1	0	0	1	0	0	0	0	0	0	0	0	0	0	0	0	0	0	0	0	0	0	0	0	0	0	0	0	Negatif
683	female	20	Ans	11-20	0	famer	1	Nord Kivu	Butembo	14	51	deces	2	0	1	1	1	1	1	0	1	0	0	1	1	0	0	0	0	0	0	0	0	0	0	0	0	0	1	0	0	0	0	0	0	0	positif	0	0
684	female	38	Ans	31-40	1	autre	0	Nord Kivu	Katwa			gueri		0	1	1	1	1	0	0	1	0	0	0	0	0	0	0	0	0	0	0	0	0	0	0	0	0	0	0	0	0	0	0	0	0	positif	1	1
685	male	32	Ans	31-40	1	autre	0	Nord Kivu	Kalunguta	2	51	gueri	2	1	1	0	0	1	0	0	0	0	0	0	0	0	0	0	0	0	0	0	1	1	0	0	1	0	0	0	0	0	0	0	1	0	Negatif
686	female	33	Ans	31-40	1	autre	0	Nord Kivu	Katwa	2	51	gueri	3	0	0	0	0	0	0	0	0	0	0	0	0	0	0	0	0	0	0	0	0	1	0	0	0	1	0	0	0	0	0	0	0	0	Negatif	0	0
687	female	18	Ans	11-20	0	autre	0	Nord Kivu	Butembo	2	51	gueri	3	0	0	0	1	0	0	0	0	1	1	0	1	1	0	0	0	0	0	0	0	0	0	0	0	0	0	0	0	0	0	0	0	0	Negatif
688	female	16	Ans	11-20	0	autre	0	Nord Kivu	Katwa	1	51	gueri	3	0	0	0	0	0	1	0	0	0	0	0	0	0	0	0	0	0	0	0	0	1	0	0	0	0	0	0	0	1	0	0	0	0	Negatif
689	female	32	Ans	31-40	1	menagere	0	Nord Kivu	Butembo			gueri		1	0	0	1	1	0	0	0	0	1	0	0	0	0	1	0	0	0	0	0	0	0	0	0	0	0	0	0	0	0	0	1	0	Negatif	1	1
690	female	29	Ans	21-30	1	menagere	0	Nord Kivu	Musienene	3	51	gueri	3	0	1	1	1	1	1	0	0	1	0	0	0	0	0	0	0	0	0	0	0	0	0	0	0	0	0	0	0	0	0	0	0	0	Negatif	0	0
691	female	36	Ans	31-40	1	menagere	0	Nord Kivu	Katwa			gueri		0	0	0	1	1	0	0	1	1	0	0	0	0	0	0	0	0	0	0	0	0	0	0	0	0	0	0	0	0	0	0	0	0	Negatif	1	1
692	female	9	Ans	0-10	0	sans emploi	0	Nord Kivu	Musienene	2	51	gueri	3	1	0	0	0	0	1	0	0	1	1	0	1	1	0	0	0	0	0	0	0	0	0	0	0	0	0	0	0	0	0	0	0	0	Negatif	0	0
693	female	77	Ans	60+	1	famer	1	Nord Kivu				gueri		1	0	1	0	0	1	0	1	0	0	0	0	0	0	0	1	0	0	0	0	0	0	0	0	0	0	0	0	0	0	0	0	0	Negatif	1	1
694	male	24	Ans	21-30	0	autre	0	Nord Kivu	Katwa	1	51	gueri	3	1	0	0	1	1	1	0	1	1	0	0	0	0	0	0	0	0	0	0	0	0	0	0	0	0	0	0	0	0	0	0	0	0	Negatif	0	0
695	male	32	Ans	31-40	1	autre	0	Nord Kivu	Butembo			gueri		0	0	0	0	0	1	0	0	0	0	0	0	1	0	0	0	0	0	0	0	0	0	0	0	0	0	0	0	0	0	0	0	0	Negatif	1	0
696	female	6	Mois	0-10	0	sans emploi	0	Nord Kivu	Katwa	3	51	gueri	3	1	0	0	1	0	0	0	0	0	1	0	0	0	0	0	0	0	0	0	0	0	0	0	0	0	0	0	0	0	0	0	0	0	Negatif	0	0
697	male	5	Ans	0-10	0	sans emploi	0	Nord Kivu	Katwa	1	51	gueri	3	1	1	0	1	0	1	0	0	0	0	0	0	0	0	0	0	0	0	0	0	1	0	0	0	0	1	0	0	0	0	0	0	0	Negatif	0	0
698	male	3	Ans	0-10	0	sans emploi	0	Nord Kivu	Katwa	3	51	gueri	3	1	0	0	1	0	1	0	0	0	0	0	0	0	0	0	0	0	0	0	0	0	0	0	0	0	0	0	0	0	0	0	0	0	Negatif	0	0
699	male	21	Ans	21-30	0	sans emploi	0	Nord Kivu	Katwa			gueri		1	0	0	1	1	1	0	1	0	0	0	1	1	0	0	0	0	0	0	0	0	0	0	0	0	0	0	0	0	0	0	0	0	Negatif	1	0
700	female	14	Ans	11-20	0	sans emploi	0	Nord Kivu	Katwa			gueri		0	1	1	0	0	1	0	0	1	0	0	0	0	0	0	0	0	0	0	0	0	0	0	0	0	0	0	0	0	0	0	0	0	Negatif	1	0
701	male	18	Ans	11-20	0	autre	0	Nord Kivu	Butembo	1	51	gueri	3	1	1	1	1	1	1	1	1	1	1	0	1	0	0	0	0	0	0	0	0	0	0	0	0	0	0	0	0	0	0	0	0	0	Negatif	0	0
702	male	9	Ans	0-10	0	sans emploi	0	Nord Kivu	Katwa	1	52	gueri	4	1	0	1	0	0	1	0	0	0	0	0	1	0	0	0	0	0	0	0	0	0	0	0	0	0	0	0	0	0	0	0	0	0	Negatif	0	0
703	male	34	Ans	31-40	1	health worker	1	Nord Kivu	Butembo	1	51	gueri	4	0	0	0	0	0	0	0	0	1	0	0	0	0	0	0	0	0	0	0	0	0	0	0	0	0	0	0	0	0	0	0	0	0	Negatif	1	0
704	male	31	Ans	31-40	1	autre	0	Nord Kivu	Katwa	10	52	gueri	4	1	0	0	0	0	1	0	1	1	0	0	0	1	0	0	0	0	0	0	0	0	0	0	0	0	0	0	0	0	0	0	0	0	Negatif
705	female	30	Ans	21-30	1	autre	0	Nord Kivu	Katwa			gueri		0	0	0	1	0	0	0	1	1	0	0	0	0	0	0	0	0	0	0	0	0	0	0	0	0	0	0	0	0	0	0	0	0	Negatif	1	1
706	male	15	Ans	11-20	0	sans emploi	0	Nord Kivu	Katwa	2	52	gueri	3	1	0	0	1	1	0	0	0	1	0	0	0	0	0	0	0	0	0	0	0	0	0	0	0	0	0	0	0	0	0	0	0	0	Negatif	0	0
707	male	16	Ans	11-20	0	sans emploi	0	Nord Kivu	Katwa	2	52	gueri	3	1	1	1	0	1	1	0	0	0	0	0	0	0	0	0	0	0	0	0	0	0	0	0	0	0	0	0	0	0	0	0	0	0	Negatif	0	0
708	female	26	Ans	21-30	1	menagere	0	Nord Kivu	Katwa	0	52	gueri	3	0	0	0	0	0	1	0	0	0	0	0	0	0	0	0	0	0	0	0	1	0	0	0	0	0	0	0	0	1	0	0	0	0	Negatif
709	male	7	Mois	0-10	0	sans emploi	0	Nord Kivu	Katwa	2	52	gueri	3	1	0	0	0	0	0	0	0	0	0	0	0	0	0	0	1	0	0	0	0	0	0	0	0	0	0	0	0	0	0	0	0	0	Negatif	0	0
710	male	14	Ans	11-20	0	sans emploi	0	Nord Kivu	Katwa			gueri		0	0	0	0	0	1	0	0	0	0	0	0	0	0	0	0	0	0	0	0	0	0	0	0	0	0	0	0	0	0	0	0	0	Negatif	1	0
711	male	22	Ans	21-30	0	autre	0	Nord Kivu	Katwa	3	52	gueri	3	0	1	0	1	1	1	1	1	0	0	0	0	0	0	0	0	0	0	0	0	0	0	0	0	0	0	0	0	0	0	0	0	0	Negatif
712	female	28	Ans	21-30	1	sans emploi	0	Nord Kivu	Butembo	15	52	gueri	3	0	1	0	1	1	0	0	1	1	1	1	0	0	0	0	0	0	0	0	0	0	0	0	0	0	0	0	0	0	0	0	0	0	Negatif	0	0
713	female	41	Ans	41-50	1	autre	0	Nord Kivu	Musienene			gueri		0	1	0	1	1	1	0	0	0	1	0	0	0	0	0	0	0	0	0	0	0	0	0	0	0	0	0	0	0	0	0	0	0	Negatif	1	1
714	female	10	Ans	0-10	0	sans emploi	0	Nord Kivu	Katwa	3	52	gueri	3	1	1	1	1	1	1	0	0	0	0	0	0	0	0	0	0	0	0	0	0	0	0	0	0	0	0	0	0	0	0	0	0	0	Negatif	0	0
715	female	11	Ans	11-20	0	sans emploi	0	Nord Kivu	Katwa	4	52	gueri	3	0	0	0	1	0	0	0	0	1	0	0	0	0	0	0	0	0	0	0	0	1	0	0	1	0	0	0	0	0	0	0	0	0	Negatif	0	0
716	female	32	Ans	31-40	1	sans emploi	0	Nord Kivu	Katwa	22	52	gueri	2	0	1	0	1	1	0	0	1	1	1	1	0	0	0	0	0	0	0	0	0	0	0	0	0	0	0	0	0	0	0	0	0	0	Negatif	0	0
717	male	31	Ans	31-40	1	autre	0	Nord Kivu	Butembo	4	52	gueri	3	0	0	0	0	0	0	0	0	1	0	0	0	0	0	0	0	0	0	0	0	1	1	0	0	0	0	0	0	0	0	0	1	0	Negatif	0	0
718	female	27	Ans	21-30	1	health worker	1	Nord Kivu	Butembo			gueri		0	1	0	0	0	0	0	0	1	0	0	0	0	0	0	0	0	0	0	0	0	0	0	0	0	0	0	0	0	0	0	0	0	Negatif	1	0
719	female	55	Ans	51-60	1	famer	1	Nord Kivu	Kalunguta	2	52	gueri	5	0	0	0	0	0	0	1	1	0	1	0	0	0	0	0	0	0	0	0	0	0	0	0	0	0	0	0	0	0	0	0	1	0	Negatif	0	0
720	female	33	Ans	31-40	1	autre	0	Nord Kivu	Butembo	0	52	gueri	18	0	1	1	1	1	0	0	1	0	0	0	0	0	1	0	0	0	0	0	0	1	0	0	0	0	0	0	0	0	0	0	1	0	positif	1	0
721	male	38	Ans	31-40	1	autre	0	Nord Kivu	Katwa	7	52	gueri	2	1	0	0	1	0	0	0	0	1	1	0	0	0	0	0	0	0	0	0	1	0	0	0	0	0	0	0	0	0	0	0	0	0	Negatif	0	0
722	male	50	Ans	41-50	1	famer	1	Nord Kivu	Butembo	5	52	gueri	2	1	1	1	1	1	0	1	1	1	1	1	1	0	0	0	0	0	0	0	0	0	0	0	0	0	0	0	0	0	0	0	0	0	Negatif	0	0
723	female	31	Ans	31-40	1	menagere	0	Nord Kivu	Butembo	2		gueri	4	1	0	0	1	1	0	0	1	1	1	1	0	0	0	0	0	0	0	0	0	0	0	0	0	0	0	0	0	0	0	0	0	0	Negatif	0	0
724	male	26	Ans	21-30	1	autre	0	Nord Kivu	Kalunguta	2	52	gueri	19	0	0	0	0	0	0	0	0	0	0	0	1	0	0	0	0	0	0	0	0	0	0	0	0	0	0	0	0	0	0	0	0	0	positif	0	0
725	female	54	Ans	51-60	1			Nord Kivu	Butembo	5	52	gueri	20	0	0	0	1	0	0	0	1	1	0	0	0	0	0	0	0	0	0	0	0	0	0	0	0	0	0	0	0	0	0	0	0	0	positif	0	0
726	female	9	Ans	0-10	0	sans emploi	0	Nord Kivu	Butembo	6	52	gueri	4	1	0	0	1	1	0	0	0	0	0	1	0	0	0	0	0	0	0	0	0	0	0	0	0	0	0	0	0	0	0	0	0	0	Negatif	0	0
727	female	24	Ans	21-30	0	autre	0	Nord Kivu	Butembo	5	52	gueri	5	1	0	0	1	0	0	0	1	1	0	0	0	0	0	0	0	0	0	0	0	0	0	0	0	0	0	0	0	0	0	0	0	0	Negatif	0	0
728	female	3	Ans	0-10	0	famer	1	Nord Kivu	Kanyihunga		52	gueri	4	1	0	0	0	1	1	0	0	1	0	0	0	0	0	0	0	0	0	0	0	0	0	0	0	0	0	0	0	0	0	0	0	0	Negatif	0	0
729	male	44	Ans	41-50	1	famer	1	Nord Kivu	Musienene	2	52	gueri	5	1	0	0	0	0	0	1	1	1	0	0	0	0	0	0	0	0	0	0	0	0	0	0	0	0	0	0	0	0	0	0	0	0	Negatif	0	0
730	male	24	Ans	21-30	0	autre	0	Nord Kivu	Kaina	4	52	gueri	4	0	0	0	1	1	0	0	0	1	0	0	0	0	0	0	0	0	0	0	0	0	0	0	0	0	0	0	0	0	0	0	0	0	Negatif	1	0
731	male	10	Mois	0-10	0	sans emploi	0	Nord Kivu	Kalunguta	3	52	gueri	4	1	1	1	1	0					1	0	0	0	0	0	0	0	0	0	0	0	0	0	0	0	0	0	0	0	0	0	0	0	Negatif	0	0
732	female	27	Ans	21-30	1	autre	0	Nord Kivu	Butembo	5	52	gueri	3	0	1	0	1	0	0	0	0	1	0	1	0	0	1	0	0	0	0	0	0	1	0	0	0	0	0	0	0	1	0	0	0	0	Negatif
733	female	18	Ans	11-20	0	menagere	0	Nord Kivu	Kalunguta	0	52	gueri	4	0	1	1	1	1	1	0	1	1	0	0	0	1	0	0	0	1	0	0	0	1	0	0	0	0	1	0	0	0	0	0	0	0	Negatif
734	female	38	Ans	31-40	1	menagere	0	Nord Kivu	Kalunguta			gueri		0	1	0	0	0	0	0	1	1	0	0	0	0	0	0	0	0	0	0	0	0	0	0	0	0	0	0	0	0	0	0	0	0	Negatif	1	0
735	male	32	Ans	31-40	1	autre	0	Nord Kivu	Butembo	1	52	gueri	4		0	1	1	0	1	0	1	0	0	0	1	1	0	0	0	0	0	0	0	1	0	0	0	1	0	0	0	0	0	0	0	0	Negatif	1	0
736	female	12	Ans	11-20	0	sans emploi	0	Nord Kivu	Katwa	6	52	gueri	3	0	0	1	0	1	1	0	1	1	0	0	0	0	0	0	0	0	0	0	0	0	0	0	0	0	0	0	0	0	0	0	0	0	Negatif
737	male	22	Ans	21-30	0			Nord Kivu	Butembo	4	52	gueri	3	0	0	0	0	0	0	0	0	0	0	0	0	0	0	0	0	0	0	0	0	0	0	0	0	0	0	0	0	0	0	0	0	0	Negatif	0	0
738	male	83	Ans	60+	1			Nord Kivu	Katwa	0	52	gueri	3	0	0	0	0	0	0	0	0	0	0	0	0	0	0	0	0	0	0	0	0	0	0	0	0	0	0	0	0	0	0	0	0	0	Negatif	0	0
739	male	6	Ans	0-10	0	sans emploi	0	Nord Kivu	Katwa	4	52	gueri	3	0	0	0	0	0	0	0	0	1	1	0	0	0	0	0	0	0	0	0	0	1	0	0	1	0	0	0	0	0	0	0	0	0	Negatif	0	0
740	female	66	Ans	60+	1	autre	0	Nord Kivu	Katwa	1	52	gueri	3	0	0	0	0	0	0	0	0	1	1	0	0	0	0	0	0	0	0	0	0	0	0	0	0	0	0	0	0	0	0	0	1	0	Negatif	0	0
741	male	10	Ans	0-10	0	sans emploi	0	Nord Kivu	Musienene			gueri		0	1	0	0	0	1	1	0	1	0	0	0	0	0	0	0	0	0	0	0	0	0	0	0	0	0	0	0	0	0	0	0	0	Negatif	1	0
742	female	18	Ans	11-20	0	sans emploi	0	Nord Kivu	Katwa	7	52	gueri	3	1	0	1	0	0	1	0	0	1	0	0	0	1	0	0	0	0	0	0	0	0	0	0	0	0	0	0	0	0	0	0	0	0	Negatif	0	0
743	male	19	Ans	11-20	0	sans emploi	0	Nord Kivu	Butembo			gueri		1	0	1	1	1	1	0	1	1	0	0	0	0	0	0	0	0	0	0	0	0	0	0	0	0	0	0	0	0	0	0	0	0	Negatif	1	1
744	female	12	Mois	0-10	0	sans emploi	0	Nord Kivu	Butembo	1	52	gueri	3	1	0	1	1	1	1	0	0	0	0	0	0	0	0	0	0	0	0	0	0	0	0	0	0	0	0	0	0	0	0	0	0	0	Negatif	0	0
745	female	26	Ans	21-30	1	menagere	0	Nord Kivu	Butembo	13	52	gueri	3	1	0	0	1	0	0	0	1	1	0	0	0	0	0	0	0	0	0	0	0	0	0	0	0	0	0	0	0	0	0	0	0	0	Negatif
746	male	12	Ans	11-20	0	sans emploi	0	Nord Kivu	Vuhovi	5	52	gueri	3	1	0	1	1	1	1	1	0	1	0	0	0	0	0	0	0	0	0	0	0	0	0	0	0	0	0	0	0	0	0	0	0	0	Negatif	0	0
747	female	17	Ans	11-20	0	sans emploi	0	Nord Kivu	Katwa	1	52	gueri	3	0	0	0	1	0	0	1	1	1	1	1	1	0	0	0	0	0	0	0	0	0	0	0	0	0	0	0	0	0	0	0	0	0	Negatif	0	0
748	female	35	Ans	31-40	1	famer	1	Nord Kivu	Vuhovi	6	52	gueri	3	0	1	0	1	1	1	1	1	0	1	0	0	0	0	0	0	0	0	0	0	0	0	0	0	0	0	0	0	0	0	0	0	0	Negatif	0	0
749	female	18	Ans	11-20	0	autre	0	Nord Kivu	Katwa	6	52	gueri	4	1	0	0	1	1	0	0	0	1	1	0	0	0	0	0	0	0	0	0	0	0	0	0	0	0	0	0	0	0	0	0	0	0	Negatif
750	male	17	Ans	11-20	0	sans emploi	0	Nord Kivu	Katwa	4	52	gueri	4	0	0	0	1	1	0	1	0	1	1	0	0	0	0	0	0	0	0	0	0	0	0	0	0	0	0	0	0	0	0	0	0	0	Negatif
751	female	17	Ans	11-20	0	sans emploi	0	Nord Kivu	Katwa	5	52	gueri	3	1	0	0	1	1	0	0	0	1	1	0	1	0	0	0	0	0	0	0	0	0	0	0	0	0	0	0	0	0	0	0	0	0	Negatif
752	male	45	Ans	41-50	1	autre	0	Nord Kivu	Vuhovi	10	52	gueri	3	0	0	0	0	0	0	0	1	0	1	0	1	0	0	0	0	0	0	0	0	1	0	0	1	0	0	0	0	0	0	0	0	0	Negatif	0	0
753	male	27	Mois	0-10	0	sans emploi	0	Nord Kivu	Katwa	4	52	gueri	4	1	0	0	0	1	0	0	0	0	1	0	0	0	0	0	0	0	0	0	0	0	0	0	0	0	0	0	0	0	0	0	0	0	Negatif
754	male	25	Ans	21-30	1	sans emploi	0	Nord Kivu	Katwa	14	52	gueri	3	1	1	1	1	1	1	0	0	1	0	0	0	0	0	0	0	0	0	0	0	0	0	0	0	0	0	0	0	0	0	0	0	0	Negatif
755	female	39	Ans	31-40	1	menagere	0	Nord Kivu	Katwa			gueri		1	0	0	0	0	1	0	0	1	0	0	0	0	0	0	0	0	0	0	0	0	0	0	0	0	0	0	0	0	0	0	0	0	positif	1	1
756	male	5	Ans	0-10	0	sans emploi	0	Nord Kivu	Butembo	1	52	gueri	5	1	0	0	1	1	0	0	0	1	0	0	0	0	0	0	0	0	0	0	0	0	0	0	0	0	0	0	0	0	0	0	0	0	Negatif	0	0
757	male	4	Ans	0-10	0	sans emploi	0	Nord Kivu		0	52	gueri	4	0	1	0	1	0	0	0	0	0	0	0	0	0	0	0	0	0	0	0	0	1	0	0	1	0	1	0	0	0	0	0	0	0	Negatif	0	0
758	male	18	Ans	11-20	0	sans emploi	0	Nord Kivu	Butembo	1	52	gueri	3	0	1	1	1	1	1	0	1	0	0	0	0	0	0	1	0	0	0	0	0	0	0	0	0	0	0	0	0	0	0	0	0	0	Negatif
759	female	38	Ans	31-40	1	health worker	1	Nord Kivu	Katwa	1	52	gueri	3	0	0	0	0	0	1	0	0	0	0	0	0	0	0	0	0	0	0	0	0	1	0	0	0	0	0	0	0	1	0	0	0	0	Negatif	0	0
760	male	3	Ans	0-10	0	sans emploi	0	Nord Kivu	Katwa	3	52	gueri	3	0	1	0	1	1	0	0	0	0	0	0	0	0	0	0	0	0	0	0	0	0	0	0	0	0	0	0	0	0	0	0	0	0	Negatif	0	0
761	male	28	Ans	21-30	1	famer	1	Nord Kivu	Katwa	12	52	gueri	3	0	1	0	0	1	0	0	0	1	0	0	0	0	0	0	0	0	0	0	0	0	0	0	0	0	0	0	0	0	0	0	0	0	Negatif	0	0
762	female	47	Ans	41-50	1	menagere	0	Nord Kivu	Katwa			deces		0	1	1	1	0	1	0	0	1	0	0	0	0	0	0	0	0	0	0	0	1	0	0	1	0	0	0	0	0	0	0	0	0	positif	1	1
763	female	27	Ans	21-30	1	sans emploi	0	Nord Kivu	Butembo	4	52	gueri	1	0	0	0	0	0	0	0	1	1	0	0	1	0	0	0	0	0	0	0	0	0	0	0	0	0	0	0	0	0	0	0	0	0	Negatif	0	0
764	male	37	Ans	31-40	1	health worker	1	Nord Kivu	Butembo	3	52	gueri	3	0	0	0	0	0	1	0	0	1	0	0	0	0	0	0	0	0	0	0	0	0	0	0	0	0	0	0	0	0	0	0	0	0	Negatif	1	0
765	female	37	Ans	31-40	1	health worker	1	Nord Kivu	Katwa			gueri		0	1	1	1	1	1	0	1	0	0	0	0	0	0	0	0	0	0	0	0	1	0	0	0	0	0	0	0	0	0	0	1	0	Negatif	1	0
766	male	22	Ans	21-30	0	sans emploi	0	Nord Kivu	Butembo	2	52	gueri	3	0	0	1	0	0	1	0	1	0	0	0	0	0	0	0	0	0	0	0	0	0	0	0	0	0	0	0	0	0	0	0	0	0	Negatif	0	0
767	female	22	Ans	21-30	0	famer	1	Nord Kivu	Butembo	2	52	gueri	3	0	1	1	1	1	0	0	0	0	0	0	0	0	0	0	0	0	0	0	0	0	0	0	0	0	0	0	0	0	0	0	0	0	Negatif	0	0
768	male	6	Mois	0-10	0	sans emploi	0	Nord Kivu	Butembo			gueri		1	0	0	1	0	0	0	0	0	1	0	0	0	0	0	0	0	0	0	0	0	0	0	0	0	0	0	0	0	0	0	0	0	positif	1	1
769	female	36	Ans	31-40	1			Nord Kivu	Butembo	5	52	deces	2	0	1	1	1	1	1	1	1	1	0	0	1	1	0	0	0	0	0	0	0	1	1	0	0	0	0	0	0	0	0	0	0	0	positif	1	0
770	male	20	Ans	11-20	0			Nord Kivu	Katwa	2	52	gueri	3	1	1	0	1	1	0	0	1	1	0	1	1	0	0	0	0	0	0	0	0	0	0	0	0	0	0	0	0	0	0	0	0	0	Negatif	0	0
771	male	38	Ans	31-40	1	health worker	1	Nord Kivu	Musienene	2	52	gueri	3	0	1	0	0	0	0	1	1	1	0	0	0	0	0	0	0	0	0	0	0	0	0	0	0	0	0	0	0	0	0	0	0	0	Negatif	1	0
772	female	40	Ans	31-40	1	health worker	1	Nord Kivu	Musienene	1	52	gueri	3	0	1	0	1	1	1	0	0	0	0	0	0	0	0	0	0	0	0	0	0	0	0	0	0	0	0	0	0	0	0	0	0	0	Negatif	1	0
773	female	38	Ans	31-40	1	autre	0	Nord Kivu	Butembo	4	52	gueri	4	0	1	1	1	1	0	0	1	0	0	0	0	0	0	0	0	0	0	0	0	0	0	0	0	0	0	0	0	0	0	0	0	0	Negatif	0	0
774	male	48	Ans	41-50	1	autre	0	Nord Kivu	Butembo	4	52	gueri	4	0	1	1	1	1	0	0	0	0	0	0	0	0	0	0	0	0	0	0	0	0	0	0	0	0	0	0	0	0	0	0	0	0	Negatif	0	0
775	male	28	Ans	21-30	1	health worker	1	Nord Kivu	Katwa	1	52	gueri	3	0	1	0	1	1	0	0	1	1	0	0	0	0	0	0	0	0	0	0	0	0	0	0	0	0	0	0	0	0	0	0	0	0	Negatif	0	0
776	female	24	Ans	21-30	0	sans emploi	0	Nord Kivu	Katwa	1	52	gueri	3	1	1	0	0	1	0	0	1	1	0	0	1	0	0	0	0	0	0	0	0	0	0	0	0	0	0	0	0	0	0	0	0	0	Negatif
777	female	41	Ans	41-50	1	famer	1	Nord Kivu	Butembo	2	52	gueri	3	1	0	0	1	0	1	0	0	1	0	0	0	0	0	0	0	0	0	0	0	0	0	0	0	0	0	0	0	0	0	0	0	0	Negatif	0	0
778	male	63	Ans	60+	1	famer	1	Nord Kivu	Musienene	4	52	gueri	3	0	0	0	1	1	0	0	0	1	0	0	0	0	0	0	0	0	0	0	0	1	0	0	0	1	0	0	0	0	0	0	0	0	Negatif	0	0
779	male	10	Ans	0-10	0	sans emploi	0	Nord Kivu	Katwa	0	52	gueri	4	0	1	0	0	1	1	0	0	0	0	0	0	1	0	0	0	0	0	0	0	0	0	0	0	0	0	0	0	0	0	0	0	0	Negatif	0	0
780	male	16	Ans	11-20	0	sans emploi	0	Nord Kivu	Katwa	7	52	gueri	2	1	0	0	1	0	0	0	0	0	0	0	1	0	0	0	0	0	0	0	0	0	0	0	0	0	0	0	0	0	0	0	0	0	Negatif	0	0
781	male	16	Ans	11-20	0	sans emploi	0	Nord Kivu	Butembo	3	52	gueri	3	0	1	0	1	0	1	0	1	1	0	0	0	0	0	0	0	0	0	0	0	0	0	0	0	0	0	0	0	0	0	0	0	0	Negatif	0	0
782	female	11	Mois	0-10	0	sans emploi	0	Nord Kivu	Butembo			gueri		1	1	0	1	1	0				0	0	0		0	0	0	0	0	0	0	0	0	0	0	0	0	0	0	0	0	0	0	0	positif	1	1
783	female	11	Ans	11-20	0	sans emploi	0	Nord Kivu	Katwa	1	53	gueri	3	0	0	0	0	0	0	0	0	0	0	0	0	0	0	0	0	0	0	0	0	0	0	0	1	0	0	0	0	0	0	0	0	0	Negatif
784	male	18	Ans	11-20	0	sans emploi	0	Nord Kivu	Butembo			gueri		1	0	0	0	0	0	0	0	0	0	0	1	1	0	0	0	0	1	0	0	0	0	0	0	0	0	0	0	0	0	0	0	0	Negatif	1	0
785	male	15	Ans	11-20	0	sans emploi	0	Nord Kivu	Butembo	8	53	gueri	8	0	0	0	1	1	0	0	0	1	0	0	0	0	0	0	0	0	0	0	0	0	0	0	0	0	0	0	0	0	0	0	0	0	Negatif	0	0
786	female	43	Ans	41-50	1			Nord Kivu	Katwa	1	53	gueri	3	1	0	0	1	1	0	0	1	0	0	0	0	0	0	0	0	0	0	0	0	0	0	0	0	0	0	0	0	0	0	0	0	0	Negatif
787	male	35	Ans	31-40	1	famer	1	Nord Kivu	Katwa			gueri		0	0	0	0	0	0	1	0	1	0	0	0	1	0	1	0	0	0	0	0	0	0	0	0	0	0	0	0	0	0	0	0	0	Negatif	1	1
788	female	25	Ans	21-30	1			Nord Kivu	Katwa	3	53	gueri	3	0	0	1	1	1	1	0	1	1	1	0	1	0	0	0	0	0	0	0	0	0	0	0	0	0	0	0	0	0	0	0	0	0	Negatif	0	0
789	female	2	Ans	0-10	0	sans emploi	0	Nord Kivu	Katwa	8	53	gueri	2	1	0	0	0	1	1	0	0	1	1	0	0	0	0	0	1	0	0	0	0	0	0	0	0	0	0	0	0	0	0	0	0	0	Negatif	0	0
790	female	25	Ans	21-30	1	autre	0	Nord Kivu	Butembo	4	53	gueri	4	0	0	0	1	1	0	0	1	1	1	0	1	1	0	0	0	0	0	0	0	0	0	0	0	0	0	0	0	0	0	0	0	0	Negatif	0	0
791	female	22	Ans	21-30	0	menagere	0	Nord Kivu	Butembo	4	53	gueri	5	0	0	0	0	0	1	0	1	1	0	0	0	0	0	0	0	0	0	0	0	1	0	0	0	0	0	0	0	1	0	0	0	0	Negatif	0	0
792	female	24	Ans	21-30	0	autre	0	Nord Kivu	Butembo			gueri		0	0	0	0	0	1	0	0	0	0	0	0	0	0	0	0	0	0	0	0	1	0	0	0	0	0	0	0	1	0	0	0	0	Negatif	1	1
793	male	31	Ans	31-40	1			Nord Kivu	Katwa			deces		1	1	0	1	1	0	1	1	1	1	0	0	0	0	0	0	0	0	0	0	0	0	0	0	0	0	0	0	0	0	0	0	0	positif	1	0
794	female	19	Ans	11-20	0	sans emploi	0	Nord Kivu	Butembo	4	1	gueri	5	1	0	0	1	1	0	0	1	1	0	0	0	0	0	0	0	0	0	0	0	0	0	0	0	0	0	0	0	0	0	0	0	0	positif	0	0
795	female	11	Ans	11-20	0	sans emploi	0	Nord Kivu	Katwa	5	1	deces	2	1	1	1	1	1	1	0	0	0	0	0	1	0	0	0	0	0	0	0	0	0	0	0	0	0	0	0	0	0	0	0	0	0	positif	1	0
796	female	24	Ans	21-30	0						1	gueri	2	0	0	0	0	0	0	0	0	0	0	0	0	0	0	0	0	0	0	0	0	0	0	0	0	0	0	0	0	0	0	0	0	0	Negatif	0	0
797	female	19	Ans	11-20	0	autre	0	Nord Kivu	Katwa	5	1	gueri	1	0	0	0	0	0	1	1	1	0	0	0	0	0	0	0	0	0	0	0	0	1	0	0	0	0	0	0	0	1	0	0	0	0	Negatif	0	0
798	female	17	Ans	11-20	0	sans emploi	0	Nord Kivu	Butembo	0	1	gueri	1	1	0	0	1	0	1	0	1	1	0	0	0	0	0	0	0	0	0	0	0	1	0	0	0	0	0	0	0	1	0	0	0	0	Negatif	0	0
799	female	38	Ans	31-40	1	menagere	0	Nord Kivu	Butembo	32	1	gueri	3	0	0	0	1	0	1	0	0	0	0	1	0	0	0	0	0	0	0	0	0	0	0	0	0	0	0	0	0	0	0	0	0	0	Negatif	0	0
800	female	16	Ans	11-20	0	menagere	0	Nord Kivu	Butembo	8	1	gueri	2	1	0	0	0	0	1	0	1	1	0	0	0	0	0	0	0	0	0	0	0	0	0	0	0	0	0	0	0	0	0	0	0	0	Negatif	0	0
801	female	22	Ans	21-30	0	sans emploi	0	Nord Kivu	Katwa	4	1	gueri	3	1	1	0	0	1	1	0	1	0	0	0	0	0	0	0	0	0	0	0	0	0	0	0	0	0	0	0	0	0	0	0	0	0	Negatif	0	0
802	female	50	Ans	41-50	1	famer	1	Nord Kivu	Butembo	1	1	gueri	3	1	0	0	1	1	0	0	1	1	0	0	0	0	0	0	0	0	0	0	0	0	0	0	0	0	0	0	0	0	0	0	0	0	Negatif	0	0
803	male	4	Ans	0-10	0	sans emploi	0	Nord Kivu	Katwa	2	1	gueri	3	1	0	0	0	0	1	0	0	0	1	0	0	0	0	0	0	0	0	0	0	1	0	0	0	0	0	0	0	0	0	0	0	0	Negatif	0	0
804	female	12	Ans	11-20	0	sans emploi	0	Nord Kivu	Butembo	4	1	gueri	3	1	0	0	1	1	0	0	1	0	0	0	0	0	0	0	0	0	0	0	0	0	0	0	0	0	0	0	0	0	0	0	0	0	Negatif	0	0
805	male	52	Ans	51-60	1	famer	1	Nord Kivu	Butembo	17	1	gueri	2	1	0	0	1	1	0	1	1	1	1	0	0	0	0	0	0	0	0	0	0	0	0	0	0	0	0	0	0	0	0	0	0	0	Negatif	0	0
806	male	2	Ans	0-10	0	sans emploi	0	Nord Kivu	Katwa	6	1	gueri	2	1	1	0	1	1	0	0	0	0	1	0	0	0	0	0	0	0	0	0	0	0	0	0	0	0	0	0	0	0	0	0	0	0	Negatif	0	0
807	female	25	Ans	21-30	1	famer	1	Nord Kivu	Butembo	6	1	gueri	2	0	0	0	0	1	0	1	0	0	0	1	0	0	0	0	0	0	0	0	0	1	0	0	0	0	0	0	0	1	0	0	0	0	Negatif	0	0
808	male	40	Ans	31-40	1	autre	0	Nord Kivu	Masereka	13	1	deces	2	1	1	1	1	1	1	1	1	0	0	0	0	0	0	0	0	0	0	0	0	1	0	0	1	1	0	0	0	0	0	1	0	0	Negatif	0	0
809	female	5	Ans	0-10	0	sans emploi	0	Nord Kivu	Butembo	1	1	gueri	4	1	0	0	1	1	0	0	0	1	1	0	0	0	0	0	0	0	0	0	0	0	0	0	0	0	0	0	0	0	0	0	0	0	Negatif	0	0
810	male	42	Ans	41-50	1			Nord Kivu	Oicha	8	1	gueri	2	0	1	0	0	1	1	0	1	1	0	0	0	0	0	0	0	0	0	0	0	0	0	0	0	0	0	0	0	0	0	0	0	0	Negatif	0	0
811	male	40	Ans	31-40	1	autre	0	Nord Kivu	Butembo	1	1	gueri	18	0	0	0	1	0	0	0	1	0	0	0	0	0	0	0	0	0	0	0	0	0	0	0	0	0	0	0	0	0	0	0	0	0	positif	1	0
812	female	54	Ans	51-60	1	sans emploi	0	Nord Kivu	Butembo	1	1	gueri	4	1	1	1	1	0	1	0	0	1	0	1	0	0	0	0	0	0	0	0	0	0	0	0	0	0	0	0	0	0	0	0	0	0	Negatif	1	0
813	male	11	Ans	11-20	0			Nord Kivu	Musienene	0	1	gueri	4	0	0	0	0	0	0	0	0	0	0	0	0	0	0	0	0	0	0	0	0	0	0	0	0	0	0	0	0	0	0	0	0	0	Negatif	0	0
814	female	42	Mois	0-10	0	sans emploi	0	Nord Kivu	Katwa	6	1	gueri	2	1	0	0	1	1	1			1	1	0	0	0	0	0	0	0	0	0	0	0	0	0	0	0	0	0	0	0	0	0	0	0	Negatif
815	male	20	Ans	11-20	0	autre	0	Nord Kivu	Butembo	6	1	gueri	2	1	0	0	1	1	1	1	1	1	0	0	0	0	0	0	0	1	0	0	0	0	0	0	0	0	0	0	0	0	0	0	0	0	Negatif
816	female	22	Ans	21-30	0			Nord Kivu	Butembo	7	1	gueri	4	0	0	0	0	0	1	0	0	1	0	0	0	0	0	0	0	0	0	0	0	0	0	0	0	0	0	0	0	0	0	0	0	0	Negatif	0	0
817	male	17	Ans	11-20	0	sans emploi	0	Nord Kivu	Butembo	9	1	gueri	1	1	0	0	0	0	0	0	0	0	0	0	0	0	0	0	0	0	0	0	0	0	0	0	0	0	0	0	0	0	0	0	0	0	Negatif	0	0
818	male	7	Ans	0-10	0	sans emploi	0	Nord Kivu	Butembo	9	1	gueri	1	1	1	0	1	0	1	0	0	1	0	0	0	0	0	0	0	0	0	0	0	1	0	0	1	0	1	0	0	0	0	0	0	0	Negatif	0	0
819	female	29	Ans	21-30	1	menagere	0	Nord Kivu	Katwa	6	1	gueri	1	0	0	0	1	1	1	0	1	1	0	0	0	0	0	0	0	0	0	0	0	1	0	0	0	0	0	0	0	1	0	0	0	0	Negatif
820	female	22	Ans	21-30	0	health worker	1	Nord Kivu	Butembo	4	1	gueri	1	0	0	0	1	0	0	1	1	1	0	0	0	0	0	0	0	0	0	0	0	1	0	0	1	0	0	0	0	0	0	0	0	0	Negatif
821	male	25	Ans	21-30	1	health worker	1	Nord Kivu	Katwa	1	1	gueri	3	0	0	0	1	1	0	1	1	1	1	1	1	1	0	0	1	0	0	0	0	1	0	0	1	0	0	0	0	0	0	0	0	0	Negatif
822	female	3	Ans	0-10	0	sans emploi	0	Nord Kivu	Katwa	2	1	gueri	4	0	0	0	1	1	1			0	0	0	0	0	0	0	0	0	0	0	0	0	0	0	0	0	0	0	0	0	0	0	0	0	Negatif	1	0
823	male	8	Ans	0-10	0	sans emploi	0	Nord Kivu	Kaina	1	1	gueri	3	1	0	0	0	0	0	0	0	0	0	0	0	0	0	0	0	0	0	0	0	0	0	0	0	0	0	0	0	0	0	0	0	0	Negatif	0	0
824	female	60	Ans	51-60	1	menagere	0	Nord Kivu	Katwa	28	1	deces	1	0	1	1	1	0	1	0	0	1	1	0	0	0	0	0	0	0	0	0	0	0	0	0	0	0	1	0	0	0	0	0	0	0	positif	0	0
825	male	25	Ans	21-30	1	autre	0	Nord Kivu	Butembo	6	1	gueri	2	0	0	1	1	0	0	0	1	1	0	0	0	0	0	0	0	0	0	0	0	0	0	0	0	0	0	0	0	0	0	0	0	0	Negatif	0	0
826	female	11	Ans	11-20	0	sans emploi	0	Nord Kivu	Butembo	5	1	gueri	3	0	0	1	1	1	1	0	0	0	0	0	0	0	0	0	0	0	0	0	0	0	0	0	0	0	0	0	0	0	0	0	0	0	Negatif	0	0
827	female	29	Ans	21-30	1	autre	0	Nord Kivu	Butembo	1	1	gueri	3	0	1		1	0	1	0	0	1	0	0	0	0	0	0	0	0	0	0	0	0	0	0	0	0	0	0	0	0	0	0	0	0	Negatif	0	0
828	female	23	Ans	21-30	0	menagere	0	Nord Kivu	Butembo	3	1	gueri	3	1	0	0	1	1	1	0	1	1	0	0	0	0	0	0	0	0	0	0	0	0	0	0	0	0	0	0	0	0	0	0	0	0	Negatif	0	0
829	male	22	Ans	21-30	0	famer	1	Nord Kivu	Beni	18	1	gueri	2	0	0	0	1	0	1	1	1	0	0	0	0	0	0	1	0	0	0	0	0	0	0	0	0	0	0	0	0	0	0	0	0	0	Negatif
830	male	20	Ans	11-20	0			Nord Kivu	Komanda	2	1	gueri	9	0	1	0	1	0	1	0	1	1	0	0	0	0	0	0	0	1	0	0	0	0	0	0	0	0	0	0	0	0	0	0	0	0	positif	0	0
831	male	18	Ans	11-20	0	sans emploi	0	Nord Kivu	Katwa			gueri		1	1	0	0	0	0	0	1	1	0	0	0	0	0	0	0	0	0	0	0	0	0	0	0	0	0	0	0	0	0	0	0	0	Negatif	1	0
832	female	23	Ans	21-30	0	menagere	0	Nord Kivu	Butembo	4	1	gueri	9	1	0	0	1	0	0	0	0	0	0	0	0	0	0	0	0	0	0	0	0	0	1	0	0	0	0	0	0	0	0	0	0	0	positif	0	0
833	male	22	Ans	21-30	0	sans emploi	0	Nord Kivu	Butembo		1	deces	1	0	1	0	0	0	1	0	0	1	0	0	0	0	0	0	0	0	0	0	0	0	0	0	0	0	0	0	0	0	0	0	0	0	Negatif	0	0
834	female	18	Ans	11-20	0	sans emploi	0	Nord Kivu	Masereka	5	1	gueri	3	1	0	0	0	1	0	0	1	0	0	0	0	0	0	0	0	0	0	0	0	0	0	0	0	0	0	0	0	0	0	0	0	0	Negatif	0	0
835	male	22	Ans	21-30	0	sans emploi	0	Nord Kivu	Butembo	1	1	gueri	3	0	1	0	1	1	1	0	0	1	0	0	0	0	0	0	0	0	0	0	0	0	0	0	0	0	0	0	0	0	0	0	0	0	Negatif	0	0
836	male	14	Ans	11-20	0	sans emploi	0	Nord Kivu	Butembo	0	1	gueri	4	1	0	0	1	0	1	0	1	0	0	0	0	0	0	0	0	0	0	0	0	0	0	0	0	0	0	0	0	0	0	0	0	0	Negatif	0	0
837	male	29	Ans	21-30	1	autre	0	Nord Kivu	Katwa	2	1	gueri	4	0	0	0	0	0	0	0	0	0	0	0	0	0	0	0	0	0	0	0	0	1	0	0	1	0	0	0	0	0	0	0	0	0	Negatif
838	female	52	Ans	51-60	1	menagere	0	Nord Kivu	Katwa	3	1	gueri	4	1	0	0	1	0	0	1	1	1	1	0	0	0	0	0	0	0	0	0	0	1	0	0	0	0	0	0	0	1	0	0	0	0	Negatif	0	0
839	female	32	Ans	31-40	1	menagere	0	Nord Kivu	Katwa	3	1	gueri	4	0	0	0	0	0	0	0	0	0	0	0	0	0	0	0	0	0	0	0	0	0	0	0	0	0	0	0	0	0	0	0	0	0	Negatif
840	male	22	Ans	21-30	0			Nord Kivu	Butembo	2	1	gueri	1	0	0	0	0	0	0	0	0	0	0	0	0	0	0	0	0	0	0	0	0	0	0	0	0	0	0	0	0	0	0	0	0	0	Negatif	0	0
841	male	21	Ans	21-30	0			Nord Kivu		6	1	gueri	1	0	0	0	0	0	0	0	0	0	0	0	0	0	0	0	0	0	0	0	0	0	0	0	0	0	0	0	0	0	0	0	0	0	Negatif	0	0
842	male	37	Ans	31-40	1	autre	0	Nord Kivu	Butembo	3	1	gueri	3	1	0	0	0	1	1	0	0	1	0	0	0	0	0	0	0	0	0	0	0	0	0	0	0	0	0	0	0	0	0	0	0	0	Negatif	0	0
843	male	33	Ans	31-40	1	health worker	1	Nord Kivu	Katwa	1	1	gueri	3	1	0	0	1	0	0	1	0	1	1	0	0	0	0	0	0	0	0	0	0	0	0	0	0	0	0	0	0	0	0	0	0	0	Negatif	0	0
844	male	29	Ans	21-30	1	health worker	1	Nord Kivu	Musienene	2	1	gueri	3	1	0	0	1	1	0	0	1	0	1	0	0	0	0	0	0	0	0	0	0	0	0	0	0	0	0	0	0	0	0	0	0	0	Negatif	0	0
845	male	63	Ans	60+	1	famer	1	Nord Kivu	Butembo	19	1	gueri	2	1	1	0	1	1	1	1	1	1	1	1	0	0	0	0	0	0	0	0	0	0	0	0	0	0	0	0	0	0	0	0	0	0	Negatif	0	0
846	female	12	Ans	11-20	0	sans emploi	0	Nord Kivu	Katwa	3	1	gueri	3	1	0	0	1	0	0	0	0	1	0	0	0	0	0	0	0	0	0	0	0	1	0	0	1	0	0	0	0	0	0	0	0	0	Negatif
847	male	22	Ans	21-30	0	health worker	1	Nord Kivu	Katwa	0	1	gueri	3	0	0	0	0	0	0	0	0	0	0	0	0	1	0	0	0	0	0	0	0	0	0	0	0	0	0	0	0	0	0	0	0	0	Negatif	1	0
848	female	50	Ans	41-50	1	menagere	0	Nord Kivu	Butembo	2	1	gueri	3	0	0	0	1	0	0	1	1	0	0	0	0	0	0	0	0	0	0	0	0	0	0	0	0	0	0	0	0	0	0	0	0	0	Negatif	0	0
849	female	20	Ans	11-20	0	autre	0	Nord Kivu	Butembo	1	1	gueri	3	1	0	0	0	1	0	0	1	1	1	0	0	1	0	0	0	0	0	0	0	0	0	0	0	0	0	0	0	0	0	0	0	0	Negatif	0	0
850	male	24	Ans	21-30	0			Nord Kivu	Manguredjipa	5	1	gueri	4	0	1	0	1	1	1	0	1	1	0	0	0	0	0	0	0	0	0	0	0	0	0	0	0	0	0	0	0	0	0	0	0	0	Negatif	0	0
851	male	5	Ans	0-10	0	sans emploi	0	Nord Kivu	Kalunguta			gueri		1	0	0	0	1	1	0	0	1	0	0	0	0	0	0	0	0	0	0	0	0	0	0	0	0	0	0	0	0	0	0	0	0	positif	1	1
852	female	34	Ans	31-40	1	menagere	0	Nord Kivu	Butembo	1	1	gueri	3	0	0	0	0	0	0	0	0	0	0	0	0	0	0	0	0	0	0	0	0	1	0	0	0	0	0	0	0	1	0	0	0	0	Negatif	0	0
853	female	25	Ans	21-30	1	menagere	0	Nord Kivu	Butembo	3	1	gueri	3	0	0	0	1	0	0	0	0	1	1	0	0	0	0	0	0	0	0	0	0	0	0	0	0	0	0	0	0	0	0	0	0	0	Negatif	0	0
854	female	20	Ans	11-20	0	health worker	1	Nord Kivu	Butembo	1	1	gueri	3	0	0	0	1	0	0	0	0	1	0	0	1	0	0	0	0	0	0	0	0	0	0	0	0	0	0	0	0	0	0	0	0	0	Negatif	0	0
855	male	20	Ans	11-20	0	autre	0	Nord Kivu	Butembo	2	1	gueri	7	0	1	1	1	0	1	0	0	0	0	0	0	0	0	0	0	0	0	0	0	0	0	0	0	0	0	0	0	0	0	0	0	0	positif	0	0
856	female	6	Ans	0-10	0	sans emploi	0	Nord Kivu	Katwa	16	1	gueri	3	1	0	0	0	0	1	0	0	1	0	0	0	0	0	0	0	0	0	0	0	0	0	0	0	0	0	0	0	0	0	0	0	0	Negatif	0	0
857	female	26	Ans	21-30	1	autre	0	Nord Kivu	Butembo	0	1	gueri	3	0	1	1	0	1	1	0	0	0	0	0	0	0	0	1	0	0	0	0	0	0	0	0	0	0	0	0	0	0	0	0	0	0	Negatif	0	0
858	male	6	Mois	0-10	0	sans emploi	0	Nord Kivu	Butembo	1	1	gueri	7	1	1	1	1	0	0	0	0	0	0	0	0	0	0	0	0	0	0	0	0	0	0	0	0	0	0	0	0	0	0	0	0	0	positif	0	0
859	female	46	Ans	41-50	1	menagere	0	Nord Kivu	Butembo			gueri		1	1	1	1	1	0	0	1	0	0	0	0	0	0	0	0	0	0	0	0	0	0	0	0	0	0	0	0	0	0	0	0	0	Negatif	1	0
860	female	30	Ans	21-30	1			Nord Kivu	Katwa	1	1	gueri	1	0	0	0	0	0	0	0	0	0	0	0	0	0	0	0	0	0	0	0	0	0	0	0	0	0	0	0	0	0	0	0	0	0	Negatif	0	0
861	female	9	Ans	0-10	0	sans emploi	0	Nord Kivu	Katwa	15	1	deces	2	1	1	1	1	1	1	0	1	1	1	0	0	0	0	0	0	0	0	0	0	1	1	0	0	1	1	1	0	0	0	0	0	0	positif
862	female	18	Ans	11-20	0			Nord Kivu	Katwa	3	1	gueri	3	0	0	0	0	0	0	0	0	0	0	0	0	0	0	0	0	0	0	0	0	0	0	0	0	0	0	0	0	0	0	0	0	0	Negatif	0	0
863	female	56	Ans	51-60	1	autre	0	Nord Kivu	Butembo			gueri		0	1	0	1	1	1	0	0	0	0	0	0	0	0	0	0	0	0	0	0	0	0	0	0	0	0	0	0	0	0	0	0	0	Negatif	1	0
864	male	13	Ans	11-20	0	sans emploi	0	Nord Kivu	Butembo	4	1	gueri	3	1	1	1	0	1	1	0	0	1	0	0	0	0	0	0	0	0	0	0	0	0	0	0	0	0	0	0	0	0	0	0	0	0	Negatif	0	0
865	male	22	Ans	21-30	0	autre	0	Nord Kivu	Musienene	1	1	gueri	3	1	0	0	0	0	0	0	0	1	0	0	0	0	0	0	0	0	0	0	0	0	0	0	0	0	0	0	0	0	0	0	0	0	Negatif	0	0
866	female	5	Ans	0-10	0	sans emploi	0	Nord Kivu	Butembo	7	1	gueri	3	1	1	1	0	0	0	0	0	0	1	0	0	0	0	0	0	0	0	0	0	0	0	0	0	0	0	0	0	0	0	0	0	0	Negatif	1	0
867	female	20	Ans	11-20	0	menagere	0	Nord Kivu	Butembo	2	1	gueri	3	1	0	0	1	1	0	0	0	0	0	0	1	0	0	1	0	0	0	0	0	0	0	0	0	0	0	0	0	0	0	0	0	0	Negatif	0	0
868	female	11	Ans	11-20	0	sans emploi	0	Nord Kivu	Butembo	0	1	gueri	3	0	1	1	0	0	1	0	0	0	0	0	0	0	0	0	0	0	0	0	0	0	0	0	0	0	0	0	0	0	0	0	0	0	Negatif	0	0
869	male	3	Ans	0-10	0	sans emploi	0	Nord Kivu	Butembo	4	1	gueri	3	1	0	0	1	1	1	1	1	1	1	0	0	0	0	0	0	0	0	0	0	0	0	0	0	0	0	0	0	0	0	0	0	0	Negatif	0	0
870	male	28	Ans	21-30	1	famer	1	Nord Kivu	Musienene	13	1	gueri	3	1	0	0	1	1	0	0	0	1	0	0	0	0	0	0	0	0	0	0	0	0	0	0	0	0	0	0	0	0	0	0	0	0	Negatif	0	0
871	male	26	Ans	21-30	1	menagere	0	Nord Kivu	Butembo	5	1	gueri	3	0	1	0	0	1	0	1	1	1	0	0	0	0	0	0	0	0	0	0	0	0	0	0	0	0	0	0	0	0	0	0	0	0	Negatif	0	0
872	female	34	Ans	31-40	1	autre	0	Nord Kivu	Butembo			gueri		0	0	0	0	0	0	0	0	1	0	0	0	0	0	0	0	0	0	0	0	0	0	0	0	0	0	0	0	0	0	0	0	0	Negatif	1	1
873	female	58	Ans	51-60	1	famer	1	Nord Kivu	Beni	9	1	deces	2	1	1	0	0	0	1	0	0	0	0	0	0	0	0	0	0	0	0	0	1	0	0	0	0	0	0	0	0	0	0	0	0	0	positif
874	male	18	Ans	11-20	0	famer	1	Nord Kivu	Musienene	3	1	gueri	3	1	0	0	0	0	0	0	1	1	1	0	0	0	0	0	0	0	0	0	0	0	0	0	0	0	0	0	0	0	0	0	0	0	Negatif	0	0
875	male	42	Mois	0-10	0	sans emploi	0	Nord Kivu	Butembo	1	1	gueri	3	0	0	0	0	1	0	0	0	0	1	0	0	0	0	0	0	0	0	0	0	0	0	0	0	0	0	0	0	0	0	0	0	0	Negatif	1	0
876	female	26	Ans	21-30	1	famer	1	Nord Kivu	Butembo	32	1	gueri	3	0	0	0	0	0	0	0	0	0	0	0	0	0	0	0	0	0	0	0	0	1	0	0	0	0	0	0	0	1	0	0	0	0	Negatif	0	0
877	female	10	Ans	0-10	0	sans emploi	0	Nord Kivu	Butembo	3	1	gueri	3		0	0	0	0	1	0	0	1	0	0	0	0	0	0	0	0	0	0	0	0	0	0	0	0	0	0	0	0	0	0	0	0	Negatif	1	0
878	female	16	Ans	11-20	0	sans emploi	0	Nord Kivu	Butembo	1	1	gueri	3	0	0	0	1	0	0	0	1	1	0	0	0	0	0	0	0	0	0	0	0	0	0	0	0	0	0	0	0	0	0	0	0	0	Negatif	0	0
879	female	12	Ans	11-20	0	sans emploi	0	Nord Kivu	Butembo	4	1	gueri	3	0	0	0	0	0	0	0	0	1	0	0	0	0	0	0	0	0	0	0	0	0	0	0	0	0	0	0	0	0	0	0	0	0	Negatif	0	0
880	male	27	Ans	21-30	1	famer	1	Nord Kivu	Butembo	1	1	gueri	3	1	0	1	1	1	0	1	1	1	1	0	0	0	0	0	0	0	0	0	0	0	0	0	0	0	0	0	0	0	0	0	0	0	Negatif	0	0
881	male	3	Ans	0-10	0	sans emploi	0	Nord Kivu	Butembo	3	1	gueri	3	1	0	0	0	1	0	0	0	0	1	0	0	0	0	0	0	0	0	0	0	1	0	0	1	0	0	0	0	0	0	0	0	0	Negatif
882	male	60	Ans	51-60	1	famer	1	Nord Kivu	Musienene	3	1	gueri	3	1	0	0	1	1	0	1	1	1	1	0	1	1	0	0	0	0	0	0	0													0	Negatif	0	0
883	female	23	Ans	21-30	0	menagere	0	Nord Kivu	Butembo	6	1	gueri	2	0	0	0	1	1	1	0	0	0	0	0	0	0	0	1	0	0	0	0	0	0	0	0	0	0	0	0	0	0	0	0	0	0	Negatif	0	0
884	female	18	Ans	11-20	0	sans emploi	0	Nord Kivu	Katwa		1	gueri	2	0	1	0	1	1	1	0	1	1	0	0	0	0	0	0	0	0	0	0	0	0	0	0	0	0	0	0	0	0	0	0	0	0	Negatif	0	0
885	female	1	Ans	0-10	0	sans emploi	0	Nord Kivu	Kalunguta			gueri		0	1	1	1	1	1	0	0	0	1	0	0	0	0	0	0	0	0	0	0	1	0	0	0	0	1	0	0	0	0	0	0	0	Negatif	1	1
886	female	38	Ans	31-40	1			Nord Kivu	Butembo	2	1	gueri	2	0	0	0	0	0	0	0	0	0	0	0	0	0	0	0	0	0	0	0	0	0	0	0	0	0	0	0	0	0	0	0	0	0	Negatif	0	0
887	male	48	Ans	41-50	1	autre	0	Nord Kivu	Katwa			gueri		0	0	0	1	0	0	0	1	1	0	0	0	0	0	0	0	0	0	0	0	0	0	0	0	0	0	0	0	0	0	0	0	0	Negatif	1	0
888	female	8	Ans	0-10	0	sans emploi	0	Nord Kivu	Kalunguta			gueri		1	1	0	1	1	0	0	0	1	0	0	0	0	0	0	0	0	0	0	0	0	0	0	0	0	0	0	0	0	0	0		0	Negatif	1	0
889	female	9	Ans	0-10	0	sans emploi	0	Nord Kivu	Katwa	1	1	gueri	4	1	0	0	1	0	1	0	0	1	0	0	0	0	0	0	0	0	0	0	0	0	0	0	0	0	0	0	0	0	0	0	0	0	Negatif	0	0
890	male	19	Ans	11-20	0	sans emploi	0	Nord Kivu	Katwa	1	1	gueri	4	1	1	0	1	1	0	0	1	1	0	0	0	0	0	0	0	0	0	0	0	0	0	0	0	0	0	0	0	0	0	0	0	0	Negatif
891	male	4	Ans	0-10	0	sans emploi	0	Nord Kivu	Kyondo	8	1	gueri	3	1	1	0	1	0	0	0	0	1	0	0	0	0	0	0	0	0	0	0	0	0	0	0	0	0	0	0	0	0	0	0	0	0	Negatif	0	0
892	male	18	Ans	11-20	0	famer	1	Nord Kivu	Musienene	4	1	gueri	3	1	1	0	1	1	0	0	1	1	1	0	1	1	0	0	0	0	0	0	0	0	0	0	0	0	0	0	0	0	0	0	0	0	Negatif	0	0
893	female	7	Ans	0-10	0	sans emploi	0	Nord Kivu	Musienene	13	1	gueri	4	1	1	0	1	1	0	0	0	0	0	0	0	0	0	0	0	0	0	0	0	1	0	0	0	1	0	0	0	0	0	0	0	0	Negatif
894	female	30	Ans	21-30	1	menagere	0	Nord Kivu	Katwa	20	1	gueri	4	0	0	0	0	1	1	0	0	1	1	0	0	0	0	0	0	0	0	0	0	1	0	0	0	0	0	0	0	1	0	0	0	0	Negatif	0	0
895	male	21	Ans	21-30	0	sans emploi	0	Nord Kivu	Butembo	2	2	gueri	3	1	1	0	1	1	1	1	1	1	1	0	0	0	0	0	0	0	0	0	0	0	0	0	0	0	0	0	0	0	0	0	0	0	Negatif	0	0
896	female	18	Ans	11-20	0	sans emploi	0	Nord Kivu	Katwa		2	gueri	3	1	0	1	0	0	1	0	1	0	0	0	0	0	0	0	0	0	0	0	0	1	0	0	0	0	0	0	0	0	0	0	1	0	Negatif	0	0
897	female	50	Ans	41-50	1	menagere	0	Nord Kivu	Butembo	1	2	gueri	2	1	1	1	0	1	0	0	1	0	1	0	0	0	0	0	0	0	0	0	0	0	0	0	0	0	0	0	0	0	0	0	0	0	Negatif	0	0
898	male	42	Ans	41-50	1	health worker	1	Nord Kivu	Butembo	4	2	gueri	3	0	1	0	1	0	1	0	1	1	1	0	0	0	0	0	0	0	0	0	0	1	0	0	0	0	0	0	0	0	0	0	1	0	Negatif	0	0
899	male	23	Ans	21-30	0	sans emploi	0	Nord Kivu	Katwa	5	2	gueri	1	0	0	0	0	0	0	0	0	0	0	0	0	0	0	0	0	0	0	0	0	0	0	0	0	0	0	0	0	0	0	0	0	0	Negatif	0	0
900	male	36	Ans	31-40	1	sans emploi	0	Nord Kivu	Katwa	5	2	gueri	1	0	0	0	0	0	0	0	0	0	0	0	0	0	0	0	0	0	0	0	0	0	0	0	0	0	0	0	0	0	0	0	0	0	Negatif	0	0
901	male	30	Ans	21-30	1	autre	0	Nord Kivu	Katwa	3	2	gueri	3	0	0	0	0	0	0	0	0	1	0	0	0	0	1	0	0	0	0	0	0	0	0	0	0	0	0	0	0	0	0	0	0	0	Negatif
902	female	59	Ans	51-60	1	menagere	0	Nord Kivu	Musienene	7	2	gueri	3	0	0	0	0	0	0	0	0	1	0	1	0	0	0	0	0	0	0	0	0	0	0	0	0	0	0	0	0	0	0	0	0	0	Negatif	0	0
903	female	39	Ans	31-40	1	autre	0	Nord Kivu	Katwa	2	2	gueri	3	0	1	1	1	0	0	0	1	0	0	0	1	0	0	0	0	0	0	0	0	0	0	0	0	0	0	0	0	0	0	0	0	0	Negatif	0	0
904	female	17	Ans	11-20	0	sans emploi	0	Nord Kivu	Butembo	8	2	gueri	2	0	1	0	1	1	0	0	1	1	1	0	1	0	0	0	0	0	0	0	0	0	0	0	0	0	0	0	0	0	0	0	0	0	Negatif	0	0
905	male	62	Ans	60+	1	famer	1	Nord Kivu	Butembo			gueri		0	0	1	1	0	1	0	1	1	0	0	0	0	0	0	0	0	0	0	0	0	0	0	0	0	0	0	0	0	0	0	0	0	Negatif	1	0
906	male	16	Ans	11-20	0	sans emploi	0	Nord Kivu	Katwa	3	2	gueri	4	0	1	0	0	0	0	0	0	1	1	0	0	0	0	0	0	0	0	0	0	0	0	0	0	0	0	0	0	0	0	0	0	0	Negatif	0	0
907	female	29	Ans	21-30	1	menagere	0	Nord Kivu	Katwa	1	2	gueri	3	0	0	0	1	0	1	0	0	1	0	0	0	0	0	0	0	0	0	0	0	0	0	0	0	0	0	0	0	0	0	0	0	0	Negatif	0	0
908	male	6	Mois	0-10	0	sans emploi	0	Nord Kivu	Katwa	2	2	gueri	3	0	1	1	0	0	0	0	0	0	1	1	0	0	0	0	0	0	0	0	0	0	0	0	0	0	0	0	0	0	0	0	0	0	Negatif	0	0
909	male	13	Ans	11-20	0	sans emploi	0	Nord Kivu	Katwa	2	2	gueri	4	1	0	0	0	0	0	0	1	1	0	0	1	1	0	0	0	0	0	0	0	0	0	0	0	0	0	0	0	0	0	0	0	0	Negatif
910	male	5	Ans	0-10	0	sans emploi	0	Nord Kivu	Katwa	4	2	gueri	4	1	0	0	0	0	1	0	0	1	1	0	0	0	0	0	0	0	0	0	0	0	0	0	0	0	0	0	0	0	0	0	0	0	Negatif	0	0
911	female	19	Ans	11-20	0	sans emploi	0	Nord Kivu	Musienene	2	2	gueri	4	1	0	0	1	1	1	0	1	1	0	0	0	0	0	0	0	0	0	0	0	0	0	0	0	0	0	0	0	0	0	0	0	0	Negatif	0	0
912	male	6	Ans	0-10	0	sans emploi	0	Nord Kivu	Butembo	1	2	gueri	4	1	0	0	0	0	1	1	1	1	1	0	0	0	0	0	0	0	0	0	0	0	0	0	0	0	0	0	0	0	0	0	0	0	Negatif	0	0
913	female	59	Ans	51-60	1			Nord Kivu	Butembo	2	2	gueri	4	0	0	0	0	1	0	0	1	0	0	0	0	0	0	0	0	0	0	0	0	0	0	0	0	0	0	0	0	0	0	0	0	0	Negatif	0	0
914	male	4	Ans	0-10	0	sans emploi	0	Nord Kivu	Butembo	2	2	gueri	4	1	0	0	0	0	1	0	1	1	0	0	0	0	0	0	0	0	0	0	0	0	0	0	0	0	0	0	0	0	0	0	0	0	Negatif	0	0
915	male	52	Ans	51-60	1			Nord Kivu	Butembo	1	2	gueri	4	0	0	0	1	0	0	0	1	1	0	0	0	0	0	1	0	0	0	0	0	1	0	0	0	0	0	0	0	0	0	0	0	0	Negatif	0	0
916	male	26	Ans	21-30	1	famer	1	Nord Kivu	Butembo	3	2	gueri	4	0	0	0	0	0	0	0	1	1	1	0	1	0	0	0	0	0	0	0	0	0	0	0	0	0	0	0	0	0	0	0	0	0	Negatif	0	0
917	male	28	Ans	21-30	1	health worker	1	Nord Kivu	Musienene	5	2	gueri	2	0	0	0	0	0	0	0	0	0	0	0	0	0	0	0	0	0	0	0	0	0	0	0	0	0	0	0	0	0	0	0	0	0	Negatif	0	0
918	female	1	Ans	0-10	0	sans emploi	0	Nord Kivu	Musienene			gueri		1	1	1	1	0	0	0	0	0	1	0	0	0	0	0	0	0	0	0	0	0	0	0	0	0	0	0	0	0	0	0	0	0	Negatif	1	0
919	female	17	Mois	0-10	0	sans emploi	0	Nord Kivu	Kalunguta	4	2	gueri	4	1	0	0	1	0	1	0	0	0	1	0	0	0	0	0	0	0	0	0	0	0	0	0	0	0	0	0	0	0	0	0	0	0	Negatif	0	0
920	male	19	Ans	11-20	0	sans emploi	0	Nord Kivu	Butembo	0	2	gueri	4	1	0	0	0	1	1	0	0	0	0	0	0	0	0	0	0	0	0	0	0	1	0	0	1	0	0	0	0	0	0	0	0	0	Negatif	0	0
921	female	35	Ans	31-40	1			Nord Kivu	Butembo	0	2	gueri	4	1	1	1	0	0	1	1	0	1	0	0	0	0	0	0	0	0	0	0	0	0	0	0	0	0	0	0	0	0	0	0	0	0	Negatif	0	0
922	male	10	Ans	0-10	0	sans emploi	0	Nord Kivu	Musienene			gueri		1	1	1	0	0	1	1	0	1	0	0	0	0	0	0	0	0	0	0	0	0	0	0	0	0	0	0	0	0	0	0	0	0	Negatif	1	0
923	female	4	Ans	0-10	0	sans emploi	0	Nord Kivu	Katwa	3	2	gueri	4	1	0	0	0	0	1	0	0	0	1	0	0	0	0	0	0	0	0	0	0	1	0	0	1	0	0	0	0	0	0	0	0	0	Negatif	0	0
924	male	19	Ans	11-20	0	autre	0	Nord Kivu	Butembo	1	2	gueri	3	1	1	0	1	1	0	0	0	0	0	0	0	0	0	0	0	0	0	0	0	0	0	0	0	0	0	0	0	0	0	0	0	0	Negatif	0	0
925	male	31	Ans	31-40	1	autre	0	Nord Kivu	Katwa	0	2	gueri	3	1	0	0	1	1	0	0	1	1	1	0	0	0	0	0	0	0	0	0	0	0	0	0	0	0	0	0	0	0	0	0	0	0	Negatif	0	0
926	male	26	Ans	21-30	1			Nord Kivu	Butembo	2	2	gueri	3	1	0	0	1	1	1	1	1	1	0	0	0	0	0	0	0	0	0	0	0	0	0	0	0	0	0	0	0	0	0	0	0	0	Negatif	0	0
927	male	76	Ans	60+	1	famer	1	Nord Kivu	Butembo	1	2	deces	2	0	0	1	1	1	0	0	1	1	0	1	0	0	0	0	0	0	0	0	0	0	0	0	0	0	0	0	0	0	0	0	0	0	Negatif	0	0
928	female	70	Ans	60+	1	famer	1	Nord Kivu	Kalunguta	6	2	gueri	2	0	1	0	1	0	0	1	1	1	0	0	0	0	0	0	0	0	0	0	0	0	0	0	0	0	0	0	0	0	0	0	0	0	Negatif	0	0
929	female	38	Ans	31-40	1	menagere	0	Nord Kivu	Butembo			gueri		0	1	0	0	0	1	0	0	1	0	0	1	1	0	0	0	0	0	0	0	0	0	0	0	0	0	0	0	0	0	0	0	0	Negatif	1	0
930	male	8	Ans	0-10	0	sans emploi	0	Nord Kivu	Butembo			gueri		0	0	0	0	0	0	1	0	1	0	0	1	1	0	0	1	0	0	0	0	0	0	0	0	0	0	0	0	0	0	0	0	0	Negatif	1	0
931	female	14	Mois	0-10	0	sans emploi	0	Nord Kivu	Kyondo			gueri		1	0	0	1	1	0	0	0	0	1	1	0	0	0	0	0	0	0	0	0	0	0	0	0	0	0	0	0	0	0	0	0	0	Negatif	1	0
932	female	12	Mois	0-10	0	sans emploi	0	Nord Kivu	Kyondo	0	2	gueri	3	0	0	0	0	0	0	0	0	0	1	1	0	0	0	1	0	0	0	0	0	0	0	0	0	0	0	0	0	0	0	0	0	0	Negatif	1	0
933	male	38	Ans	31-40	1	sans emploi	0	Nord Kivu	Musienene	1	2	gueri	4	1	0	0	0	0	1	1	1	1	0	0	0	0	0	0	0	0	0	0	0	0	0	0	0	0	0	0	0	0	0	0	0	0	Negatif	0	0
934	male	16	Ans	11-20	0	sans emploi	0	Nord Kivu	Musienene	1	2	gueri	4	1	0	0	0	1	0	0	1	1	0	0	0	0	0	0	0	0	0	0	0	0	0	0	0	0	0	0	0	0	0	0	0	0	Negatif	0	0
935	male	51	Ans	51-60	1	autre	0	Nord Kivu	Butembo			gueri		0	0	0	1	0	0	0	0	1	0	0	0	0	0	0	0	0	0	0	0	0	0	0	0	0	0	0	0	0	0	0	0	0	Negatif	1	0
936	male	43	Ans	41-50	1	famer	1	Nord Kivu	Butembo	0	2	gueri	4	1	1	1	0	1	1	0	0	0	1	0	0	0	0	1	0	0	0	0	0	0	0	0	0	0	0	0	0	0	0	0	0	0	Negatif	0	0
937	male	50	Ans	41-50	1	health worker	1	Nord Kivu	Musienene	0	2	gueri	4	0	1	0	1	1	1	0	1	1	0	0	0	0	0	0	0	0	0	0	0	0	0	0	0	0	0	0	0	0	0	0	0	0	Negatif	0	0
938	female	19	Ans	11-20	0	menagere	0	Nord Kivu	Butembo	0	2	gueri	4	0	0	0	0	1	1	0	1	1	0	0	0	0	0	0	0	0	0	0	0	1	0	0	0	0	0	0	0	0	0	0	0	0	Negatif	0	0
939	female	25	Ans	21-30	1	autre	0	Nord Kivu	Butembo	13	2	gueri	2	0	0	0	1	0	1	0	0	1	0	0	0	0	0	0	0	0	0	0	0	1	0	0	0	0	0	0	0	1	0	0	0	0	Negatif	0	0
940	female	2	Ans	0-10	0	sans emploi	0	Nord Kivu	Katwa	1	2	gueri	3	1	0	1	1	0		0	0		0	0	0	0	0	0	0	0	0	0	0	0	0	0	0	0	0	0	0	0	0	0	0	0	Negatif	0	0
941	male	35	Ans	31-40	1	famer	1	Nord Kivu	Katwa			gueri		0	0	0	0	1	1	0	0	1	1	0	0	0	0	0	0	0	0	0	0	0	0	0	0	0	0	0	0	0	0	0	0	0	Negatif	1	0
942	male	19	Ans	11-20	0	sans emploi	0	Nord Kivu	Butembo	10	2	gueri	3	0	0	0	0	1	1	1	0	1	0	0	0	0	0	0	0	0	0	0	0	0	0	0	0	0	0	0	0	0	0	0	0	0	Negatif	0	0
943	male	12	Ans	11-20	0			Nord Kivu	Katwa		2	gueri	4	0	1	1	1	1	1	0	1	1	1	0	1	1	0	0	0	0	0	0	0	0	0	0	0	0	0	0	0	0	0	0	0	0	Negatif
944	male	67	Ans	60+	1	autre	0	Nord Kivu	Butembo	0	2	gueri	1	0	1	0	0	1	0	1	0	0	0	0	0	0	1	0	0	0	0	0	0	1	0	0	0	0	0	0	1	0	0	0	0	0	Negatif	0	0
945	male	26	Ans	21-30	1			Nord Kivu	Katwa	0	2	gueri	3	0	0	0	0	1	1	0	0	1	1	0	0	0	0	0	0	0	0	0	0	0	0	0	0	0	0	0	0	0	0	0	0	0	Negatif	0	0
946	male	11	Mois	0-10	0	sans emploi	0	Nord Kivu	Katwa	0	2	gueri	3	0	1	1	1	1	0	0	0	0	1	0	0	0	0	0	0	0	0	0	0	0	0	0	0	0	0	0	0	0	0	0	0	0	Negatif	0	0
947	male	14	Ans	11-20	0	sans emploi	0	Nord Kivu	Butembo	2	2	gueri	3	1	0	0	0	1	0	0	0	1	0	0	1	0	0	0	0	0	0	0	0	0	0	0	0	0	0	0	0	0	0	0	0	0	Negatif	1	0
948	female	7	Ans	0-10	0	sans emploi	0	Nord Kivu	Butembo	2	2	gueri	3	1	0	0	1	1	0	1	1	1	0	0	0	0	0	0	0	0	0	0	0	0	0	0	0	0	0	0	0	0	0	0	0	0	Negatif	0	0
949	male	20	Ans	11-20	0	sans emploi	0	Nord Kivu	Butembo			gueri		0	0	0	0	0	0	0	0	1	1	0	0	0	0	0	0	0	0	0	0	0	0	0	0	0	0	0	0	0	0	0	0	0	Negatif	1	0
950	female	40	Ans	31-40	1	sans emploi	0	Nord Kivu	Vuhovi	55	2	deces	2	0	1	0	1	1	0	0	1	0	0	0	0	0	0	0	0	0	0	0	0	0	0	0	0	0	0	0	0	0	0	0	0	0	Negatif	0	0
951	female	21	Ans	21-30	0	autre	0	Nord Kivu	Butembo			gueri		1	1	0	1	1	0	0	0	1	0	0	0	0	0	0	0	0	0	0	0	0	0	0	0	0	0	0	0	0	0	0	0	0	Negatif	1	0
952	male	24	Ans	21-30	0	famer	1	Nord Kivu	Butembo	5	2	gueri	2	1	0	0	1	0	0	1	1	1	1	0	0	0	0	1	0	0	0	0	0	0	0	0	0	0	0	0	0	0	0	0	0	0	Negatif	1	0
953	male	34	Ans	31-40	1	autre	0	Nord Kivu	Katwa			gueri		0	0	0	1	0	1	1	1	0	1	0	0	0	0	0	0	0	0	0	0	0	0	0	0	0	0	0	0	0	0	0	0	0	Negatif	1	0
954	male	6	Ans	0-10	0	sans emploi	0	Nord Kivu	Katwa	4	2	gueri	2	1	0	0	1	1	1	0	0	1	0	0	0	0	0	0	0	0	0	0	0	0	0	0	0	0	0	0	0	0	0	0	0	0	Negatif	1	0
955	male	21	Ans	21-30	0	sans emploi	0	Nord Kivu	Butembo			gueri		0	0	0	0	0	0	0	0	0	0	0	0	0	0	0	1	0	0	0	0	0	0	0	0	0	0	0	0	0	0	0	0	0	Negatif	1	0
956	female	39	Ans	31-40	1	health worker	1	Nord Kivu	Musienene	6	2	gueri	5	0	1	0	0	0	1	1	1	1	0	0	0	0	0	0	0	0	0	0	0	0	0	0	0	0	0	0	0	0	0	0	0	0	Negatif
957	female	47	Ans	41-50	1	autre	0	Nord Kivu	Butembo			gueri		0	0	0	0	0	1	0	1	0	0	0	0	0	0	0	0	0	0	0	0	0	0	0	0	0	0	0	0	0	0	0	0	0	Negatif	1	0
958	male	19	Ans	11-20	0	menagere	0	Nord Kivu	Katwa	3	2	gueri	5	1	1	0	1	1	0	0	0	1	1	0	0	0	0	0	0	0	0	0	0	0	0	0	0	0	0	0	0	0	0	0	0	0	Negatif	0	0
959	female	38	Ans	31-40	1	autre	0	Nord Kivu	Butembo	6	2	gueri	2	1	1	0	1	1	1	0	1	1	0	0	0	0	0	0	0	0	0	0	0	0	0	0	0	0	0	0	0	0	0	0	0	0	Negatif	0	0
960	male	5	Ans	0-10	0	sans emploi	0	Nord Kivu	Butembo	2	2	gueri	4	1	0	0	0	0	1	1	0	1	1	0	0	0	0	1	1	0	0	0	0	0	0	0	0	0	0	0	0	0	0	0	0	0	Negatif	0	0
961	male	50	Ans	41-50	1			Nord Kivu	Butembo	2	2	gueri	4	0	0	0	0	0	0	0	0	1	1	0	0	0	0	0	0	0	0	0	0	0	0	0	0	0	0	0	0	0	0	0	0	0	Negatif	0	0
962	male	22	Ans	21-30	0	autre	0	Nord Kivu	Katwa			gueri		0	0	0	1	0	1	0	0	1	0	0	0	0	0	0	0	0	0	0	0	0	0	0	0	0	0	0	0	0	0	0	0	0	Negatif	1	0
963	female	44	Ans	41-50	1	famer	1	Nord Kivu	Butembo			gueri		0	1	0	1	0	0	0	1	1	0	0	0	0	0	0	0	0	0	0	0	0	0	0	0	0	0	0	0	0	0	0	0	0	Negatif	1	0
964	female	14	Ans	11-20	0	sans emploi	0	Nord Kivu	Musienene			gueri		0	1	0	1	0	0	0	0	1	0	0	0	0	0	0	0	0	0	0	0	0	0	0	0	0	0	0	0	0	0	0	0	0	Negatif	1	0
965	male	22	Ans	21-30	0	autre	0	Nord Kivu	Butembo			gueri		0	1	1	0	0	1	0	1	0	0	0	0	0	0	0	0	0	0	0	0	0	0	0	0	0	0	0	0	0	0	0	0	0	Negatif	1	0
966	male	17	Ans	11-20	0	sans emploi	0	Nord Kivu	Butembo		2	gueri	4	0	1	1	1	1	1	0	0	0	1	0	0	0	0	0	0	1	0	0	0	1	0	0	1	0	0	0	0	0	0	0	0	0	Negatif	1	0
967	male	29	Ans	21-30	1	autre	0	Nord Kivu	Katwa	3	2	deces	6	1	1	0	1	1	0	0	1	1	0	0	0	0	0	0	0	0	0	0	0	0	0	0	0	0	0	0	0	0	0	0	0	0	positif	1	0
968	male	41	Ans	41-50	1	autre	0	Nord Kivu	Katwa	0	2	gueri	5	0	1	0	0	0	0	0	0	0	0	0	0	0	0	0	0	0	0	0	0	0	0	0	0	0	0	0	0	0	0	0	0	0	Negatif	0	0
969	male	29	Ans	21-30	1	health worker	1	Nord Kivu	Kyondo			gueri		1	0	0	0	0	0	0	0	1	0	0	0	0	0	0	1	0	0	0	0	0	0	0	0	0	0	0	0	0	0	0	0	0	Negatif	1	0
970	male	15	Ans	11-20	0	famer	1	Nord Kivu	Katwa			gueri		1	0	0	0	0	0	0	0	1	0	0	0	0	0	0	0	0	0	0	0	0	0	0	0	0	0	0	0	0	0	0	0	0	Negatif	1	0
971	male	62	Ans	60+	1	autre	0	Nord Kivu	Butembo			gueri		1	0	1	0	0	1	0	1	1	0	0	0	0	0	0	0	0	0	0	0	0	0	0	0	0	0	0	0	0	0	0	0	0	Negatif	1	0
972	female	22	Ans	21-30	0	menagere	0	Nord Kivu	Katwa			gueri		0	0	0	0	0	0	0	0	0	0	0	0	0	0	0	0	0	0	0	0	1	0	0	1	0	0	0	0	0	0	0	0	0	Negatif	1	1
973	male	30	Mois	0-10	0	sans emploi	0	Nord Kivu	Butembo	7	2	gueri	2	0	1	0	1	1	0	0	1	0	1	1	0	0	0	0	0	0	0	0	0	0	0	0	0	0	0	0	0	0	0	0	0	0	Negatif	1	0
974	male	24	Mois	0-10	0	sans emploi	0	Nord Kivu	Kalunguta	6	2	gueri	2	1	1	1	1	1	0	0	0	0	1	1	0	0	0	0	0	0	0	0	0	1	0	0	0	1	0	0	0	0	0	0	0	0	Negatif	0	0
975	female	20	Ans	11-20	0			Nord Kivu	Kalunguta	6	2	gueri	4	0	0	0	0	0	0	0	0	0	0	0	0	0	0	0	0	0	0	0	0	0	0	0	0	0	0	0	0	0	0	0	0	0	Negatif	0	0
976	male	26	Ans	21-30	1	famer	1	Nord Kivu	Kalunguta	7	2	gueri	2	1	0	1	1	0	0	0	1	1	1	0	1	0	0	0	0	0	0	0	0	1	0	0	1	0	0	0	1	0	0	0	0	0	Negatif	0	0
977	female	27	Ans	21-30	1	autre	0	Nord Kivu	Katwa	0	2	gueri	4	0	0	1	0	1	1	0	0	1	0	0	0	0	0	0	0	1	0	0	0	0	0	0	0	0	0	0	0	0	0	0	0	0	Negatif	0	0
978	male	44	Ans	41-50	1	famer	1	Nord Kivu	Katwa	5	2	gueri	1	1	1	0	1	1	0	0	0	1	0	0	0	0	0	0	0	1	0	0	0	0	0	0	0	0	0	0	0	0	0	0	0	0	Negatif
979	male	29	Ans	21-30	1	autre	0	Nord Kivu	Katwa	2	2	gueri	3	0	1	0	1	0	0	0	1	0	0	0	0	0	0	0	0	0	0	0	0	0	0	0	0	0	0	0	0	0	0	0	0	0	Negatif	1	0
980	male	30	Ans	21-30	1	health worker	1	Nord Kivu	Katwa			gueri		1	0	0	1	0	0	0	1	1	0	0	0	0	0	0	0	0	0	0	0	0	0	0	0	0	0	0	0	0	0	0	0	0	positif	1	1
981	female	17	Ans	11-20	0	sans emploi	0	Nord Kivu	Katwa	7	2	gueri	3	1	1	1	0	1	1	0	0	0	0	0	0	0	0	0	0	0	0	0	0	0	0	0	0	0	0	0	0	0	0	0	0	0	Negatif
982	female	18	Ans	11-20	0	menagere	0	Nord Kivu	Butembo	3	2	gueri	3	0	1	0	1	1	0	0	0	1	0	0	0	0	0	0	0	0	0	0	0	1	0	0	1	0	0	0	0	0	0	0	0	0	Negatif	0	0
983	female	49	Ans	41-50	1	autre	0	Nord Kivu	Butembo	1	2	gueri	3	0	1	1	1	1	1	0	1	1	1	0	0	0	0	1	1	0	0	0	0	0	0	0	0	0	0	0	0	0	0	0	0	0	Negatif
984	male	50	Ans	41-50	1			Nord Kivu		5	2	deces	2	0	0	0	1	1	1	1	0	0	0	0	0	0	0	0	0	0	0	0	0	0	0	0	0	0	0	0	0	0	0	0	0	0	Negatif	0	0
985	male	16	Ans	11-20	0			Nord Kivu			2	gueri	3	0	0	0	0	0	0	0	0	0	0	0	0	0	0	0	0	0	0	0	0	0	0	0	0	0	0	0	0	0	0	0	0	0	Negatif	0	0
986	female	14	Mois	0-10	0	sans emploi	0	Nord Kivu	Butembo			gueri		0	0	1	1	1	0	0	0	0	0	0	0	0	0	0	0	0	0	0	0	0	0	0	0	0	0	0	0	0	0	0	0	0	Negatif	1	0
987	female	69	Ans	60+	1			Nord Kivu			2	gueri	3	0	0	0	0	0	0	0	0	0	0	0	0	0	0	0	0	0	0	0	0	0	0	0	0	0	0	0	0	0	0	0	0	0	Negatif	0	0
988	female	29	Ans	21-30	1	famer	1	Nord Kivu	Butembo	1	2	gueri	4	0	0	0	0	0	1	0	0	0	0	0	0	0	0	0	0	0	0	0	0	1	0	0	0	0	0	0	0	1	0	0	0	0	Negatif	0	0
989	female	24	Ans	21-30	0	menagere	0	Nord Kivu	Butembo	20	2	gueri	2	0	1	1	1	1	1	1	1	1	0	0	0	0	0	0	0	0	0	0	0	0	0	0	0	0	0	0	0	0	0	0	0	0	Negatif	1	0
990	male	6	Ans	0-10	0	sans emploi	0	Nord Kivu	Musienene	1	2	gueri	3	1	1	0	0	0	1	0	0	1	1	0	0	0	0	0	0	0	0	0	0	0	0	0	0	0	0	0	0	0	0	0	0	0	Negatif	0	0
991	male	25	Ans	21-30	1	health worker	1	Nord Kivu	Kalunguta			gueri		1	0	0	0	0	0	0	0	0	1	0	0	0	0	0	0	0	0	0	0	0	0	0	0	0	0	0	0	0	0	0	0	0	Negatif	1	1
992	male	36	Ans	31-40	1	health worker	1	Nord Kivu	Kalunguta			gueri		0	0	0	0	0	0	0	1	1	1	0	0	0	0	0	0	0	0	0	0	0	0	0	0	0	0	0	0	0	0	0	0	0	Negatif	1	1
993	male	32	Ans	31-40	1	autre	0	Nord Kivu	Butembo	1	2	gueri	4	1	0	0	0	1	0	0	0	1	1	0	0	0	0	0	0	0	0	0	1	0	0	0	0	0	0	0	0	0	0	0	0	0	Negatif	0	0
994	male	30	Ans	21-30	1	famer	1	Nord Kivu	Musienene	3	2	deces	4	1	0	0	1	1	1	1	1	0	1	1	0	0	1	0	0	0	0	0	1	0	0	0	0	0	0	0	0	0	0	0	0	0	Negatif	0	0
995	male	30	Ans	21-30	1	autre	0	Nord Kivu	Katwa	6	2	gueri	1	0	0	0	1	0	0	1	0	0	0	0	0	0	0	0	0	0	1	0	0	0	0	0	0	0	0	0	0	0	0	0	0	0	Negatif	0	0
996	male	9	Ans	0-10	0	sans emploi	0	Nord Kivu	Butembo	2	2	gueri	3	1	1	0	1	1	0	0	0	1	1	0	0	0	0	0	0	0	0	0	0	0	0	0	0	0	0	0	0	0	0	0	0	0	Negatif	0	0
997	male	11	Ans	11-20	0	sans emploi	0	Nord Kivu	Musienene			gueri		0	0	0	0	0	1	0	1	1	1	0	0	0	0	0	0	0	0	0	0	0	0	0	0	0	0	0	0	0	0	0	0	0	Negatif	1	0
998	female	40	Ans	31-40	1	menagere	0	Nord Kivu	Butembo	3	2	gueri	2	0	0	0	0	0	0	0	0	0	0	0	0	0	0	0	0	0	0	0	0	1	0	0	0	0	0	0	0	1	0	0	0	0	Negatif	0	0
999	male	20	Ans	11-20	0			Nord Kivu	Butembo	3	2	gueri	3	0	0	1	1	0	1	0	1	1	0	0	1	0	0	0	0	0	0	0	0	0	0	0	0	0	0	0	0	0	0	0	0	0	Negatif	0	0
1000	female	5	Ans	0-10	0	sans emploi	0	Nord Kivu	Katwa			gueri		1	1	0	0	0	0	0	0	0	0	0	0	0	0	0	0	0	0	0	0	0	0	0	0	0	0	0	0	0	0	0	0	0	Negatif	1	0
1001	female	6	Ans	0-10	0	sans emploi	0	Nord Kivu	Kalunguta	3	2	gueri	2	1	1	0	1	0	1	0	1	1	0	0	0	0	0	0	0	0	0	0	0	0	0	0	0	0	0	0	0	0	0	0	0	0	Negatif	0	0
1002	female	7	Ans	0-10	0	sans emploi	0	Nord Kivu	Kalunguta	3	2	gueri	2	1	1	1	1	1	1	0	1	1	0	0	0	0	0	0	0	0	0	0	0	0	0	0	0	0	0	0	0	0	0	0	0	0	Negatif	0	0
1003	female	1	Ans	0-10	0	sans emploi	0	Nord Kivu	Kalunguta	5	2	gueri	2	0	1	1	1	1	1	0	0	1	1	1	0	0	0	0	0	0	0	0	0	0	0	0	0	0	0	0	0	0	0	0	0	0	Negatif	1	0
1004	male	40	Ans	31-40	1	autre	0	Nord Kivu	Musienene	3	2	gueri	2	1	0	0	1	0	0	1	1	1	0	0	0	0	0	0	0	0	0	0	0	0	0	0	0	0	0	0	0	0	0	0	0	0	Negatif	0	0
1005	male	24	Ans	21-30	0	autre	0	Nord Kivu	Katwa	1	2	gueri	3	1	1	0	1	0	0	0	0	1	0	0	0	0	0	0	0	0	0	0	0	0	0	0	0	0	0	0	0	0	0	0	0	0	Negatif	0	0
1006	male	9	Mois	0-10	0	sans emploi	0	Nord Kivu	Butembo	2	2	gueri	3	1	1	1	0	0	0	0	0	0	1	0	0	0	0	0	0	0	0	0	0	0	0	0	0	0	0	0	0	0	0	0	0	0	Negatif	1	0
1007	female	33	Ans	31-40	1	health worker	1	Nord Kivu	Katwa			deces		1	1	0	1	1	0	0	1	1	1	0	0	0	0	0	0	0	0	0	0	0	0	0	0	0	0	0	0	0	0	0	0	0	positif	1	1
1008	female	18	Mois	0-10	0	sans emploi	0	Nord Kivu	Katwa	8	2	deces	1	0	0	1	1	0	0	0	0	0	0	0	0	0	0	0	0	0	0	0	0	0	0	0	0	0	0	0	0	0	0	0	0	0	positif
1009	female	16	Ans	11-20	0	sans emploi	0	Nord Kivu	Katwa	6	2	gueri	2	1	1	0	1	0	0	0	0	0	1	0	0	0	0	0	0	0	0	0	0	0	0	0	0	0	0	0	0	0	0	0	0	0	Negatif
1010	male	5	Ans	0-10	0	sans emploi	0	Nord Kivu		4	2	gueri	2	0	0	0	0	0	0	0	0	0	0	0	0	0	0	0	0	0	0	0	0	0	0	0	0	0	0	0	0	0	0	0	0	0	Negatif	0	0
1011	female	26	Ans	21-30	1	menagere	0	Nord Kivu	Katwa			gueri		0	0	0	0	0	0	0	0	0	0	0	0	0	0	0	0	0	0	0	0	0	0	0	0	0	0	0	0	0	0	0	0	0	Negatif	1	1
1012	male	18	Ans	11-20	0			Nord Kivu	Katwa	14	2	gueri	5	0	0	0	1	0	0	0	0	1	0	0	0	0	0	0	0	0	0	0	0	0	1	0	0	0	0	0	0	0	0	0	0	0	positif
1013	female	24	Ans	21-30	0	health worker	1	Nord Kivu	Katwa	11	2	gueri	5	1	0	0	1	1	0	0	0	1	0	0	0	0	0	0	0	0	0	0	0	0	0	0	0	0	0	0	0	0	0	0	0	0	positif
1014	male	53	Ans	51-60	1	autre	0	Nord Kivu	Katwa			gueri		0	0	0	0	0	0	0	1	0	1	0	0	0	0	0	0	0	0	0	0	0	0	0	0	0	0	0	0	0	0	0	0	0	Negatif	1	0
1015	male	32	Ans	31-40	1	autre	0	Nord Kivu	Katwa			gueri		0	1	0	0	0	0	0	0	1	0	0	0	0	0	1	0	0	0	0	0	0	0	0	0	0	0	0	0	0	0	0	0	0	Negatif	1	0
1016	female	24	Mois	0-10	0	sans emploi	0	Nord Kivu	Butembo	0	2	gueri	2	1	1	0	0	1	0	1	0	0	0	0	0	0	0	0	0	0	0	0	0	0	0	0	0	0	0	0	0	0	0	0	0	0	Negatif	0	0
1017	female	24	Ans	21-30	0	menagere	0	Nord Kivu	Butembo			gueri		0	0	0	1	0	0	0	1	0	0	0	1	1	0	0	0	0	0	0	0	0	0	0	0	0	0	0	0	0	0	0	0	0	Negatif	1	0
1018	male	30	Ans	21-30	1	autre	0	Nord Kivu	Butembo	1	2	gueri	4	0	0	0	1	0	0	0	0	1	0	0	0	0	0	0	0	0	0	0	0	0	0	0	0	0	0	0	0	0	0	0	0	0	Negatif	0	0
1019	male	18	Ans	11-20	0	sans emploi	0	Nord Kivu	Butembo	0	2	gueri	3	0	0	0	1	1	1	0	0	1	0	0	0	0	0	0	0	0	0	0	0	0	0	0	0	0	0	0	0	0	0	0	0	0	Negatif	0	0
1020	female	7	Ans	0-10	0	sans emploi	0	Nord Kivu	Butembo	1	2	deces	3	1	0	0	1	1	1	0	0	1	0	0	0	0	0	0	0	0	0	0	0	0	0	0	0	0	0	0	0	0	0	0	0	0	Negatif
1021	male	29	Ans	21-30	1	health worker	1	Nord Kivu	Butembo	1	2	gueri	3	1	0	0	0	0	1	0	0	1	1	0	0	0	0	0	0	0	0	0	0	0	0	0	0	0	0	0	0	0	0	0	0	0	Negatif
1022	female	3	Ans	0-10	0	sans emploi	0	Nord Kivu	Katwa	4	2	gueri	4	1	0	0	0	0	0	0	0	0	1	0	0	0	0	0	0	0	0	0	0	0	0	0	0	0	0	0	0	0	0	0	0	0	Negatif	0	0
1023	female	47	Ans	41-50	1	menagere	0	Nord Kivu	Butembo	2	2	gueri	4	0	0	0	0	1	0	0	1	1	1	0	0	0	0	0	0	0	0	0	0	0	0	0	0	0	0	0	0	0	0	0	0	0	Negatif	0	0
1024	male	8	Mois	0-10	0	sans emploi	0	Nord Kivu	Katwa	11	2	deces	2	1	0	1	1	0	0	0	0	0	0	0	0	0	0	0	0	0	0	0	0	0	0	0	0	0	0	0	0	0	0	0	0	0	Negatif	0	0
1025	male	19	Ans	11-20	0	autre	0	Nord Kivu	Butembo	2	2	gueri	3	1	1	0	0	0	0	1	0	1	1	0	0	0	0	0	0	0	0	0	0	0	0	0	0	0	0	0	0	0	0	0	0	0	Negatif	0	0
1026	female	28	Ans	21-30	1	health worker	1	Nord Kivu	Butembo			gueri		0	0	0	1	0	0	0	0	1	0	0	0	0	0	0	0	0	0	0	0	0	0	0	0	0	0	0	0	0	0	0	0	0	Negatif	1	0
1027	female	25	Ans	21-30	1	autre	0	Nord Kivu	Butembo	2	2	gueri	3	1	0	0	1	0	0	0	0	0	0	0	0	0	0	0	0	0	0	0	0	0	0	0	0	0	0	0	0	0	0	0	0	0	Negatif
1028	female	33	Ans	31-40	1	famer	1	Nord Kivu	Musienene	2	2	deces	3	1	0	0	1	1	0	0	1	1	1	1	0	0	0	0	1	1	0	0	1	0	0	0	0	0	0	0	0	0	0	0	0	0	Negatif	0	0
1029	female	18	Ans	11-20	0	autre	0	Nord Kivu	Vuhovi			gueri		1	0	0	0	0	0	0	0	0	0	0	0	0	0	0	0	0	0	0	0	0	0	0	0	0	0	0	0	0	0	0	0	0	Negatif	1	0
1030	female	36	Ans	31-40	1	famer	1	Nord Kivu	Musienene	2	2	gueri	3	1	0	0	0	0	1	0	1	1	0	0	0	0	0	0	0	0	0	0	0	0	0	0	0	0	0	0	0	0	0	0	0	0	Negatif	0	0
1031	male	24	Mois	0-10	0	sans emploi	0	Nord Kivu	Musienene	2	2	gueri	10	1	0	0	1	0	0	0	0	0	1	0	0	0	0	0	0	0	0	0	0	0	0	0	0	0	0	0	0	0	0	0	0	0	positif	0	0
1032	male	45	Ans	41-50	1	famer	1	Nord Kivu	Katwa	1	2	gueri	3	1	1	1	0	1	1	0	1	1	0	0	0	0	0	0	0	0	0	0	0	1	0	0	0	1	0	0	0	0	0	0	0	0	Negatif
1033	male	14	Mois	0-10	0	sans emploi	0	Nord Kivu	Katwa	8	2	deces	2	0	0	1	1	0	0	0	0	0	0	0	0	0	0	0	0	0	0	0	0	0	0	0	0	0	0	0	0	0	0	0	0	0	positif	1	0
1034	male	30	Ans	21-30	1	autre	0	Nord Kivu	Katwa	3	2	deces	3	0	1	0	1	1	0	0	1	1	0	0	0	1	0	0	0	0	0	0	0	0	0	0	0	0	0	0	0	0	0	0	0	0	positif
1035	male	30	Ans	21-30	1	autre	0	Nord Kivu	Butembo	2	2	gueri	3	0	0	1	1	1	1	0	1	1	0	0	0	0	0	0	0	0	0	0	0	0	0	0	0	0	0	0	0	0	0	0	0	0	Negatif	0	0
1036	male	7	Mois	0-10	0	sans emploi	0	Nord Kivu	Katwa			gueri		0	0	0	0	1	0	0	0	0	1	0	0	0	0	0	0	0	0	0	0	0	0	0	0	0	0	0	0	0	0	0	0	0	positif	1	1
1037	female	30	Ans	21-30	1	menagere	0	Nord Kivu	Butembo	1	3	gueri	12	1	0	0	0	0	0	0	1	1	1	0	0	0	0	0	0	0	0	0	0	0	0	0	0	0	0	0	0	0	0	0	0	0	positif	1	0
1038	male	3	Ans	0-10	0	sans emploi	0	Nord Kivu	Butembo	1	4	gueri	4	0	1	0	1	1	0	0	0	0	1	1	0	0	0	0	0	0	0	0	0	0	0	0	0	0	0	0	0	0	0	0	0	0	Negatif	0	0
1039	male	4	Ans	0-10	0	sans emploi	0	Nord Kivu	Butembo	17	4	gueri	4	1	0	0	1	0	1	0	0	1	0	0	0	0	0	0	0	0	0	0	0	0	0	0	0	0	0	0	0	0	0	0	0	0	Negatif	0	0
1040	male	23	Ans	21-30	0	health worker	1	Nord Kivu	Musienene	1	4	gueri	3	1	1	0	0	0	0	1	1	1	0	0	0	0	0	0	0	0	1	0	0	0	0	0	0	0	0	0	0	0	0	0	0	0	Negatif	0	0
1041	female	23	Ans	21-30	0	health worker	1	Nord Kivu	Butembo	1	4	gueri	6	0	1	0	1	1	1	0	0	0	0	0	0	0	0	0	0	0	0	0	0	0	0	0	0	0	0	0	0	0	0	0	0	0	Negatif	0	0
1042	male	21	Mois	0-10	0	sans emploi	0	Nord Kivu	Katwa	4	4	gueri	3	1	0	0	0	0	0	0	0	1	1	0	0	0	0	0	0	0	0	0	0	0	0	0	0	0	0	0	0	0	0	0	0	0	Negatif	0	0
1043	male	37	Ans	31-40	1	autre	0	Nord Kivu	Katwa	7	4	gueri	2	1	0	0	0	0	1	1	1	1	1	0	0	0	0	0	0	0	0	0	0	0	0	0	0	0	0	0	0	0	0	0	0	0	Negatif	0	0
1044	male	32	Ans	31-40	1			Nord Kivu	Butembo	11	3	gueri	3	0	0	0	1	0	0	0	1	1	0	0	0	0	0	0	0	0	0	0	0	0	0	0	0	0	0	0	0	0	0	0	0	0	Negatif	1	0
1045	male	22	Ans	21-30	0	sans emploi	0	Nord Kivu		2	4	gueri	3	0	1	1	0	1	1	0	0	0	1	0	0	0	0	0	0	0	0	0	0	0	0	0	0	0	0	0	0	0	0	0	0	0	Negatif	0	0
1046	male	4	Ans	0-10	0	sans emploi	0	Nord Kivu	Butembo	4	4	gueri	3	1	0	0	0	0	0	0	0	0	0	0	0	0	0	0	0	0	0	0	0	0	0	0	0	0	0	0	0	0	0	0	0	0	Negatif	0	0
1047	female	15	Ans	11-20	0	sans emploi	0	Nord Kivu	Butembo	1	4	gueri	3	0	1	0	0	1	1	0	1	0	0	0	0	0	0	0	0	0	0	0	0	0	0	0	0	0	0	0	0	0	0	0	0	0	Negatif	0	0
1048	female	51	Ans	51-60	1	autre	0	Nord Kivu	Katwa	1	4	gueri	3	0	1	1	1	1	1	0	1	0	0	0	0	0	0	0	0	0	0	0	0	0	0	0	0	0	0	0	0	0	0	0	0	0	Negatif
1049	male	31	Ans	31-40	1	autre	0	Nord Kivu	Katwa	2	4	gueri	3	1	0	0	1	0	1	1	1	1	1	0	0	0	0	0	0	0	0	0	0	0	0	0	0	0	0	0	0	0	0	0	0	0	Negatif	0	0
1050	female	5	Ans	0-10	0	sans emploi	0	Nord Kivu	Butembo	1	4	gueri	3	1	1	0	1	0	1	0	0	0	0	0	0	0	0	0	0	0	0	0	0	0	0	0	0	0	0	0	0	0	0	0	0	0	Negatif	0	0
1051	male	7	Ans	0-10	0	sans emploi	0	Nord Kivu	Butembo		4	gueri	3	0	1	1	0	1	0	0	0	1	0	0	0	0	0	0	0	0	0	0	0	0	0	0	0	0	0	0	0	0	0	0	0	0	Negatif	0	0
1052	male	2	Ans	0-10	0	sans emploi	0	Nord Kivu	Musienene	21	3	gueri	3	0	1	1	1	0	0	0	0	0	0	0	0	0	0	0	0	0	0	0	0	0	0	0	0	0	0	0	0	0	0	0	0	0	Negatif	0	0
1053	male	8	Mois	0-10	0	sans emploi	0	Nord Kivu	Katwa	1	3	gueri	4	1	0	0	0	0	0	0	0	0	1	0	0	0	0	0	0	0	0	0	0	0	0	0	0	0	0	0	0	0	0	0	0	0	Negatif	0	0
1054	female	3	Ans	0-10	0	sans emploi	0	Nord Kivu	Katwa	6	3	gueri	4	1	1	0	0	0	0	0	0	0	0	0	0	0	0	0	0	0	0	0	0	0	0	0	0	0	0	0	0	0	0	0	0	0	Negatif	0	0
1055	female	27	Ans	21-30	1	menagere	0	Nord Kivu	Katwa	1	3	gueri	4	0	0	0	0	0	0	0	0	0	1	0	0	0	0	0	0	0	0	0	0	0	0	0	0	0	0	0	0	0	0	0	0	0	Negatif	0	0
1056	female	9	Ans	0-10	0	sans emploi	0	Nord Kivu	Katwa	4	3	gueri	3	1	0	0	1	0	0	0	0	0	1	1	0	0	0	0	0	0	0	0	0	0	0	0	0	0	0	0	0	0	0	0	0	0	Negatif	0	0
1057	female	24	Ans	21-30	0	autre	0	Nord Kivu	Katwa	3	3	gueri	4	0	0	1	0	0	0	0	1	1	0	0	0	0	0	0	0	0	0	0	0	0	0	0	0	0	0	0	0	0	0	0	0	0	Negatif
1058	male	14	Mois	0-10	0	sans emploi	0	Nord Kivu	Katwa	1	3	gueri	4	0	1	1	1	0	0	0	0	0	0	0	0	0	0	0	0	0	0	0	0	0	0	0	0	0	0	0	0	0	0	0	0	0	Negatif	0	0
1059	female	45	Ans	41-50	1	menagere	0	Nord Kivu	Katwa	44	3	gueri	3	1	0	1	1	0	1	0	0	0	1	0	0	0	0	0	0	0	0	0	0	0	0	0	0	0	0	0	0	0	0	0	0	0	Negatif	0	0
1060	female	25	Ans	21-30	1	health worker	1	Nord Kivu	Katwa	0	3	gueri	1	1	0	0	1	0	0	0	0	1	0	0	1	1	0	0	0	0	0	0	0	0	0	0	0	0	0	0	0	0	0	0	0	0	Negatif	0	0
1061	male	30	Ans	21-30	1	autre	0	Nord Kivu	Katwa	13	3	gueri	3	1	0	1	1	1	1	0	1	1	1	1	0	0	0	0	1	1	0	0	0	1	0	0	0	1	0	0	0	0	0	0	0	0	Negatif
1062	female	39	Ans	31-40	1	health worker	1	Nord Kivu	Butembo	4	3	gueri	3	0	1	0	1	1	0	0	1	1	1	0	0	0	0	0	0	0	0	0	0	0	0	0	0	0	0	0	0	0	0	0	0	0	Negatif	0	0
1063	male	17	Ans	11-20	0	autre	0	Nord Kivu	Katwa			gueri		1	1	0	1	0	1	1	1	1	1	0	1	1	0	0	0	0	0	0	0	0	0	0	0	0	0	0	0	0	0	0	0	0	Negatif	1	1
1064	female	14	Ans	11-20	0	famer	1	Nord Kivu	Musienene	3	3	deces	2	0	0	0	1	0	0	0	1	0	1	0	0	0	0	0	0	0	0	0	0	1	0	0	0	0	0	0	0	0	0	0	1	0	Negatif	0	0
1065	male	27	Ans	21-30	1	autre	0	Nord Kivu	Katwa	13	3	gueri	4	1	0	1	1	1	1	1	1	1	0	0	0	0	0	0	0	0	0	0	0	1	0	0	1	0	0	0	0	0	0	0	0	0	Negatif
1066	female	35	Ans	31-40	1	menagere	0	Nord Kivu	Katwa			deces		0	1	1	1	0	1	1	1	1	0	0	0	0	0	0	0	0	0	0	0	0	0	0	0	0	0	0	0	0	0	0	0	0	positif	1	1
1067	male	37	Ans	31-40	1	autre	0	Nord Kivu	Butembo	0	3	gueri	4	1	1	0	1	0	0	0	0	1	0	0	0	0	0	0	0	0	0	0	0	0	0	0	0	0	0	0	0	0	0	0	0	0	Negatif	0	0
1068	male	24	Ans	21-30	0	autre	0	Nord Kivu	Katwa	2	3	gueri	3	1	0	0	0	0	0	0	1	0	0	0	0	0	0	0	0	1	0	0	0	0	0	0	0	0	0	0	0	0	0	0	0	0	Negatif	0	0
1069	male	27	Ans	21-30	1	autre	0	Nord Kivu	Katwa	4	3	gueri	3	0	0	0	0	0	0	1	0	1	0	0	0	0	0	0	0	0	0	0	0	0	0	0	0	0	0	0	0	0	0	0	0	0	Negatif	0	0
1070	female	12	Mois	0-10	0	sans emploi	0	Nord Kivu	Butembo	2	3	gueri	3	1	1	1	0	1	0	0	0	0	0	0	0	0	0	0	0	0	0	0	0	0	0	0	0	0	0	0	0	0	0	0	0	0	Negatif	0	0
1071	male	9	Ans	0-10	0	sans emploi	0	Nord Kivu	Masereka	17	3	gueri	3	0	0	0	1	0	0	0	1	0	0	1	1	1	0	0	0	0	0	0	0	0	0	0	0	0	0	0	0	0	0	0	0	0	Negatif
1072	female	25	Ans	21-30	1	autre	0	Nord Kivu	Butembo	4	3	gueri	3	0	1	1	0	0	1	0	0	0	0	0	0	0	0	0	0	0	0	0	0	1	0	0	0	0	0	0	0	1	0	0	0	0	Negatif	0	0
1073	female	19	Ans	11-20	0	menagere	0	Nord Kivu	Musienene	0	3	gueri	4	0	0	0	1	0	0	0	0	1	0	0	0	0	0	0	0	0	0	0	0	1	0	0	0	0	0	0	0	0	0	0	1	0	Negatif	0	0
1074	male	17	Ans	11-20	0	sans emploi	0	Nord Kivu	Butembo	2	3	gueri	3	1	0	0	0	0	1	0	0	1	0	0	0	0	0	0	0	0	0	0	0	0	0	0	0	0	0	0	0	0	0	0	0	0	Negatif
1075	female	24	Ans	21-30	0	menagere	0	Nord Kivu	Katwa	12	3	gueri	3	0	0	0	1	0	1	0	1	0	0	0	0	0	0	0	0	0	0	0	0	0	0	0	0	0	0	0	0	0	0	0	0	0	Negatif	0	0
1076	male	4	Mois	0-10	0	sans emploi	0	Nord Kivu	Katwa	7	3	gueri	3	0	0	1	0	0	0	0	0	0	0	0	0	0	0	0	0	0	0	0	0	0	0	0	0	0	0	0	0	0	0	0	0	0	Negatif	0	0
1077	male	7	Ans	0-10	0	sans emploi	0	Nord Kivu	Kalunguta			gueri		1	0	0	1	0	0	0	0	1	0	0	0	0	0	0	0	0	0	0	0	0	0	0	0	0	0	0	0	0	0	0	0	0	Negatif	1	1
1078	female	53	Ans	51-60	1			Nord Kivu	Musienene		3	deces	3	0	0	0	0	0	0	0	0	0	0	0	0	0	0	0	0	0	0	0	0	0	0	0	0	0	0	0	0	0	0	0	0	0	Negatif	0	0
1079	male	35	Ans	31-40	1	health worker	1	Nord Kivu	Musienene			gueri		1	0	0	0	1	0	0	1	1	0	0	0	0	0	0	0	0	0	0	0	0	0	0	0	0	0	0	0	0	0	0	0	0	Negatif	1	1
1080	female	36	Ans	31-40	1	menagere	0	Nord Kivu	Butembo			gueri		0	0	0	0	0	0	0	1	1	0	0	0	0	0	0	0	0	0	0	0	0	0	0	0	0	0	0	0	0	0	0	0	0	Negatif	1	0
1081	male	45	Ans	41-50	1	health worker	1	Nord Kivu	Manguredjipa	5	3	gueri	2	0	0	0	1	0	0	0	1	1	0	0	0	0	0	1	0	0	0	0	0	0	0	0	0	0	0	0	0	0	0	0	0	0	Negatif	1	0
1082	male	15	Ans	11-20	0	sans emploi	0	Nord Kivu	Katwa			gueri		0	0	0	0	1	1	0	0	1	1	0	0	0	0	0	0	0	1	0	0	0	0	0	0	0	0	0	0	0	0	0	0	0	Negatif	1	0
1083	male	20	Ans	11-20	0	sans emploi	0	Nord Kivu	Katwa	4	3	gueri	7	0	0	0	1	1	0	1	1	1	1	0	0	0	0	0	0	0	0	0	0	0	0	0	0	0	0	0	0	0	0	0	0	0	Negatif	0	0
1084	male	17	Ans	11-20	0	sans emploi	0	Nord Kivu	Katwa			gueri		0	0	1	1	0	0	0	0	1	0	0	0	0	0	0	0	0	0	0	0	0	0	0	0	0	0	0	0	0	0	0	0	0	Negatif	1	0
1085	male	23	Ans	21-30	0	autre	0	Nord Kivu	Katwa			gueri		1	1	0	1	1	0	1	1	1	1	0	0	1	0	0	0	0	0	0	0	0	0	0	0	0	0	0	0	0	0	0	0	0	Negatif	1	1
1086	male	6	Ans	0-10	0	sans emploi	0	Nord Kivu	Butembo	1	3	gueri	5	1	0	0	1	1	1	0	0	1	0	0	0	0	0	0	0	0	0	0	0	0	0	0	0	0	0	0	0	0	0	0	0	0	Negatif	0	0
1087	female	5	Ans	0-10	0	sans emploi	0	Nord Kivu	Katwa	4	3	gueri	3	1	1	0	0	1	0	0	0	0	1	0	0	0	0	0	0	0	0	0	0	0	0	0	0	0	0	0	0	0	0	0	0	0	Negatif	0	0
1088	male	5	Ans	0-10	0	sans emploi	0	Nord Kivu	Katwa	1	3	gueri	7	0	1	0	1	1	0	0	0	1	0	0	0	0	0	0	0	0	0	0	0	0	0	0	0	0	0	0	0	0	0	0	0	0	Negatif	0	0
1089	female	37	Ans	31-40	1	menagere	0	Nord Kivu	Musienene	9	3	deces	1	0	1	0	1	0	0	0	1	0	0	0	0	0	0	0	0	0	0	1	0	1	0	0	1	0	0	1	0	0	0	0	0	0	Negatif	0	0
1090	female	17	Ans	11-20	0	menagere	0	Nord Kivu	Katwa			gueri		0	0	0	1	1	1	0	0	1	0	0	0	0	0	0	0	0	0	0	0	1	0	0	0	0	0	0	0	1	0	0	0	0	Negatif	1	0
1091	male	8	Ans	0-10	0	sans emploi	0	Nord Kivu	Katwa	2	3	gueri	4	1	1	0	0	1	1	0	1	1	0	0	0	0	0	0	0	0	0	0	0	0	0	0	0	0	0	0	0	0	0	0	0	0	Negatif	0	0
1092	male	34	Ans	31-40	1	autre	0	Nord Kivu	Musienene	3	3	gueri	2	1	0	0	0	0	0	0	0	1	1	0	0	0	0	0	0	0	0	0	0	0	0	0	0	0	0	0	0	0	0	0	0	0	Negatif	0	0
1093	male	25	Ans	21-30	1	health worker	1	Nord Kivu	Katwa	0	3	gueri	5	0	0	0	1	0	1	0	1	0	0	0	0	0	0	0	0	0	0	0	0	0	0	0	0	0	0	0	0	0	0	0	0	0	Negatif	0	0
1094	female	7	Ans	0-10	0	sans emploi	0	Nord Kivu	Katwa	2	3	gueri	2	1	0	0	1	1	0	0	0	0	0	0	1	0	0	0	0	0	0	0	0	0	0	0	0	0	0	0	0	0	0	0	0	0	Negatif	1	0
1095	female	23	Ans	21-30	0			Nord Kivu	Katwa	4	3	gueri	2	0	0	0	0	0	0	0	0	0	0	0	0	0	0	0	0	0	0	0	0	1	0	0	0	0	0	0	0	0	0	0	1	0	Negatif	0	0
1096	male	25	Ans	21-30	1	autre	0	Nord Kivu	Katwa	3	3	gueri	2	0	0	1	1	0	1	0	1	1	0	0	0	0	0	0	0	0	0	0	0	0	0	0	0	0	0	0	0	0	0	0	0	0	Negatif
1097	female	29	Ans	21-30	1	health worker	1	Nord Kivu		2	3	gueri	4	0	1	0	0	1	0	1	0	1	0	0	0	0	0	0	0	0	0	0	0	0	0	0	0	0	0	0	0	0	0	0	0	0	Negatif	0	0
1098	female	25	Ans	21-30	1	famer	1	Nord Kivu	Musienene	6	3	gueri	2	1	1	0	0	0	0	1	1	1	0	0	0	0	0	0	0	0	0	0	0	0	0	0	0	0	0	0	0	0	0	0	0	0	Negatif	0	0
1099	male	36	Ans	31-40	1	famer	1	Nord Kivu	Kalunguta	6	3	gueri	2	1	1	0	1	1	1	1	1	0	1	1	0	0	1	0	0	0	1	0	0	1	0	0	0	0	0	0	1	0	0	0	0	0	Negatif	0	0
1100	male	1	Ans	0-10	0	sans emploi	0	Nord Kivu	Katwa	3	3	gueri	4	1	1	1	0	1	1	0	0	0	1	0	0	0	0	0	0	0	0	0	0	0	0	0	0	0	0	0	0	0	0	0	0	0	Negatif
1101	male	22	Ans	21-30	0	autre	0	Nord Kivu	Butembo	2	3	gueri	4	0	1	1	0	1	1	0	0	1	0	0	1	0	0	0	0	0	0	0	0	0	0	0	0	0	0	0	0	0	0	0	0	0	Negatif	0	0
1102	male	49	Ans	41-50	1	autre	0	Nord Kivu	Katwa	2	3	gueri	4	0	1	0	1	1	1	0	1	1	1	0	1	0	0	0	0	0	0	0	0	0	0	0	0	0	0	0	0	0	0	0	0	0	Negatif	1	0
1103	female	32	Ans	31-40	1	menagere	0	Nord Kivu	Katwa	2	3	gueri	4	1	0	0	0	0	0	0	1	1	0	0	0	0	0	0	0	0	0	0	0	0	0	0	0	0	0	0	0	0	0	0	0	0	Negatif
1104	male	30	Ans	21-30	1	autre	0	Nord Kivu	Musienene	2	3	gueri	4	1	0	0	1	1	0	0	1	1	1	0	0	0	0	0	0	0	0	0	0	0	0	0	0	0	0	0	0	0	0	0	0	0	Negatif	0	0
1105	female	29	Ans	21-30	1	famer	1	Nord Kivu	Musienene	1	3	gueri	4	0	0	0	0	0	1	0	0	0	0	0	0	0	0	0	0	0	0	0	0	1	0	0	0	0	0	0	0	1	0	0	0	0	Negatif	0	0
1106	male	5	Mois	0-10	0	sans emploi	0	Nord Kivu	Butembo	5	3	gueri	2	1	1	1	0	1	0	0	0	0	0	0	0	0	0	0	0	0	0	0	0	0	0	0	0	0	0	0	0	0	0	0	0	0	Negatif	0	0
1107	male	8	Ans	0-10	0	sans emploi	0	Nord Kivu	Katwa	2	3	gueri	2	1	0	0	0	0	1	0	1	0	0	0	0	0	0	0	0	0	0	0	0	1	0	0	1	0	0	0	0	0	0	0	0	0	Negatif	0	0
1108	male	15	Mois	0-10	0	sans emploi	0	Nord Kivu	Kalunguta	7	3	gueri	2	1	1	1	1	0	0	0	0	0	0	0	0	0	0	0	0	0	0	0	0	0	0	0	0	0	0	0	0	0	0	0	0	0	Negatif	0	0
1109	male	38	Ans	31-40	1	autre	0	Nord Kivu	Butembo	2	3	gueri	4	1	0	0	0	0	0	0	1	1	1	0	0	0	0	0	0	0	0	0	0	0	0	0	0	0	0	0	0	0	0	0	0	0	Negatif	0	0
1110	female	4	Mois	0-10	0	sans emploi	0	Nord Kivu	Katwa			gueri		1	1	0	0	1	0	0	0	0	0	0	0	0	0	0	0	0	0	0	0	0	0	0	0	0	0	0	0	0	0	0	0	0	Negatif	1	0
1111	female	4	Ans	0-10	0	sans emploi	0	Nord Kivu	Kalunguta	2	3	gueri	6	1	1	0	1	1	0	0	0	1	0	0	0	0	0	0	0	0	0	0	0	0	0	0	0	0	0	0	0	0	0	0	0	0	Negatif	0	0
1112	male	31	Ans	31-40	1	famer	1	Nord Kivu	Katwa			deces		1	1	1	1	0	0	0	0	0	0	0	0	0	0	0	0	0	0	0	0	0	0	0	0	0	0	0	0	0	0	0	0	0	positif	1	0
1113	female	28	Ans	21-30	1	famer	1	Nord Kivu	Katwa			deces		0	1	1	0	0	0	0	0	0	0	0	0	0	0	0	0	0	0	0	0	1	0	0	0	0	1	0	0	0	0	0	0	0	positif	1	1
1114	female	16	Ans	11-20	0	sans emploi	0	Nord Kivu	Butembo	32	3	gueri	4	0	0	0	0	0	1	0	1	0	0	0	0	0	0	0	0	0	0	0	0	1	0	0	0	0	0	0	0	1	0	0	0	0	Negatif	0	0
1115	female	46	Ans	41-50	1	famer	1	Nord Kivu	Musienene	4	3	gueri	2	1	0	0	1	1	0	0	1	1	0	0	0	0	0	0	0	0	0	0	0	0	0	0	0	0	0	0	0	0	0	0	0	0	Negatif	0	0
1116	female	17	Ans	11-20	0	sans emploi	0	Nord Kivu	Musienene	2	3	gueri	2	1	0	0	1	1	0	0	1	1	0	0	0	0	0	0	0	0	0	0	0	0	0	0	0	0	0	0	0	0	0	0	0	0	Negatif	0	0
1117	male	8	Ans	0-10	0	sans emploi	0	Nord Kivu	Kayna	1	3	gueri	4	1	0	0	0	0	0	0	0	1	1	0	0	0	0	0	0	0	0	0	0	0	0	0	0	0	0	0	0	0	0	0	0	0	Negatif	0	0
1118	female	5	Ans	0-10	0	sans emploi	0	Nord Kivu	Katwa	3	3	gueri	2	1	0	0	1	1	1	0	1	1	1	0	0	0	0	0	0	0	0	0	0	0	0	0	0	0	0	0	0	0	0	0	0	0	Negatif
1119	male	24	Ans	21-30	0	famer	1	Nord Kivu	Kyondo	8	3	deces	4	0	1	1	1	1	0	1	0	0	0	1	1	0	0	0	0	0	0	0	0		0	0	0	0	0	0	0	0	0	0		0	positif
1120	male	27	Ans	21-30	1	autre	0	Nord Kivu	Katwa	6	3	gueri	1	1	0	0	1	0	1	0	1	1	0	0	0	0	0	0	0	0	0	0	0	0	0	0	0	0	0	0	0	0	0	0	0	0	Negatif
1121	male	25	Ans	21-30	1	autre	0	Nord Kivu	Katwa			gueri		1	1	1	1	1	1	0	1	1	0	0	1	1	0	0	0	0	0	0	0	0	0	0	0	0	0	0	0	0	0	0	0	0	Negatif	1	1
1122	female	35	Ans	31-40	1	menagere	0	Nord Kivu	Katwa	13	3	gueri	1	1	0	0	1	0	1	0	0	1	0	0	0	0	0	0	0	0	0	0	0	0	0	0	0	0	0	0	0	0	0	0	0	0	Negatif
1123	male	30	Ans	21-30	1	autre	0	Nord Kivu	Katwa	7	3	gueri	1	1	1	0	1	1	1	1	1	1	1	0	0	0	0	0	0	0	0	0	0	0	0	0	0	0	0	0	0	0	0	0	0	0	Negatif
1124	male	32	Ans	31-40	1	autre	0	Nord Kivu	Katwa	3	3	gueri	1	1	1	1	1	1	1	0	1	1	1	0	0	0	0	0	0	0	0	0	0	0	0	0	0	0	0	0	0	0	0	0	0	0	Negatif
1125	female	42	Mois	0-10	0	sans emploi	0	Nord Kivu	Lubero	11	3	gueri	3	1	0	0	1	0	1	0	0	1	0	0	0	0	0	0	1	0	0	0	0	0	0	0	0	0	1	0	0	0	0	0	0	0	positif
1126	male	66	Ans	60+	1	famer	1	Nord Kivu	Katwa	3	3	deces	2	0	0	0	1	1	1	0	1	1	0	0	0	0	0	0	0	0	0	0	0	0	1	0	0	0	0	0	0	0	0	0	0	0	positif	0	0
1127	female	38	Ans	31-40	1	menagere	0	Nord Kivu	Lubero	10	3	gueri	3	0	0	0	1	0	1	0	1	0	0	0	0	0	0	0	0	0	0	0	0	0	0	0	0	0	0	0	0	0	0	0	0	0	Negatif	0	0
1128	male	6	Ans	0-10	0	sans emploi	0	Nord Kivu	Butembo	4	3	gueri	1	1	0	0	0	0	1	0	0	1	1	0	0	1	0	0	0	0	0	0	0	0	0	0	0	0	0	0	0	0	0	0	0	0	Negatif	1	0
1129	female	23	Ans	21-30	0	autre	0	Nord Kivu	Butembo	4	3	gueri	3	0	0	0	0	1	0	1	1	1	0	0	1	1	0	0	0	0	0	0	0	0	0	0	0	0	0	0	0	0	0	0	0	0	Negatif	0	0
1130	male	12	Mois	0-10	0	sans emploi	0	Nord Kivu	Katwa	7	3	gueri	3	0	0	1	1	0	1	0	0	1	0	0	0	0	0	0	0	0	0	0	0	0	0	0	0	0	0	0	0	0	0	0	0	0	Negatif	0	0
1131	female	16	Ans	11-20	0	sans emploi	0	Nord Kivu	Katwa	3	3	gueri	3	0	0	0	1	0	1	0	0	0	0	0	0	0	0	0	0	0	0	0	0	0	0	0	0	0	0	0	0	0	0	0	0	0	Negatif	0	0
1132	male	8	Mois	0-10	0	sans emploi	0	Nord Kivu	Butembo	2	3	gueri	3	0	0	1	0	1	1	0	0	0	1	0	0	0	0	0	0	0	0	0	0	0	0	0	0	0	0	0	0	0	0	0	0	0	Negatif	0	0
1133	female	34	Ans	31-40	1	autre	0	Nord Kivu	Butembo			gueri		0	1	0	0	0	0	0	0	1	0	0	0	0	0	0	0	0	0	0	0	0	0	0	0	0	0	0	0	0	0	0	0	0	Negatif	1	1
1134	female	6	Ans	0-10	0	sans emploi	0	Nord Kivu	Butembo	3	3	gueri	3	0	0	0	1	0	0	0	0	1	1	0	0	0	0	0	0	0	0	0	0	0	0	0	0	0	0	0	0	0	0	0	0	0	Negatif	0	0
1135	male	15	Ans	11-20	0	famer	1	Nord Kivu	Musienene	1	3	gueri	3	1	1	0	1	1	1	0	0	1	0	0	1	1	1	0	0	0	0	0	0	0	0	0	0	0	0	0	0	0	0	0	0	0	Negatif	0	0
1136	female	41	Ans	41-50	1	menagere	0	Nord Kivu	Butembo	146	3	deces	2	0	1	1	1	1	1	1	1	1	0	0	0	0	0	0	0	0	0	0	0	0	0	0	0	0	0	0	0	0	0	0	0	0	Negatif	0	0
1137	male	29	Ans	21-30	1	autre	0	Nord Kivu	Vuhovi			gueri		0	1	1	1	1	0	0	0	0	0	0	0	0	0	0	0	0	0	0	0	0	0	0	0	0	0	0	0	0	0	0	0	0	Negatif	1	0
1138	female	35	Ans	31-40	1	autre	0	Nord Kivu	Kalunguta	2	3	gueri	2	1	0	0	1	1	1	1	1	1	1	0	0	0	0	0	0	0	0	0	0	0	0	0	0	0	0	0	0	0	0	0	0	0	Negatif	0	0
1139	male	2	Ans	0-10	0	sans emploi	0	Nord Kivu	Kalunguta	2	3	gueri	2	1	0	0	0	0	1	0	0	0	1	0	0	0	0	0	0	0	0	0	0	0	0	0	0	0	0	0	0	0	0	0	0	0	Negatif	0	0
1140	female	7	Ans	0-10	0	sans emploi	0	Nord Kivu	Kalunguta	2	3	gueri	3	1	0	0	1	1	1	0	1	1	1	0	0	0	0	0	0	0	0	0	0	0	0	0	0	0	0	0	0	0	0	0	0	0	Negatif	0	0
1141	male	4	Ans	0-10	0	sans emploi	0	Nord Kivu	Kalunguta	1	3	gueri	3	1	0	0	0	1	1	1	0	1	1	0	0	0	0	0	0	0	0	0	0	0	0	0	0	0	0	0	0	0	0	0	0	0	Negatif	0	0
1142	female	22	Ans	21-30	0	menagere	0	Nord Kivu	Butembo	5	3	gueri	1	1	0	0	0	1	1	1	0	1	0	0	0	0	0	0	0	0	0	0	0	0	0	0	0	0	0	0	0	0	0	0	0	0	Negatif	0	0
1143	female	23	Ans	21-30	0	autre	0	Nord Kivu	Butembo	7	3	gueri	6	0	0	0	1	0	1	0	0	0	0	0	0	0	0	0	0	0	0	0	0	1	1	0	0	0	0	0	0	1	0	0	0	0	positif
1144	female	36	Ans	31-40	1	health worker	1	Nord Kivu	Musienene	3	3	gueri	2	0	1	0	0	0	0	0	1	1	0	0	0	0	0	0	0	0	0	0	0	0	0	0	0	0	0	0	0	0	0	0	0	0	Negatif	0	0
1145	female	32	Ans	31-40	1			Nord Kivu	Butembo	4	3	gueri	2	0	0	0	0	0	0	0	0	0	1	0	0	0	0	0	0	0	0	0	0	1	0	0	0	0	0	0	0	1	0	0	0	0	Negatif	1	0
1146	female	29	Ans	21-30	1	famer	1	Nord Kivu	Musienene	3	3	gueri	2	1	0	0	0	0	1	0	0	1	0	0	0	0	0	0	0	0	0	0	0	1	0	0	0	0	0	0	0	1	0	0	0	0	Negatif	0	0
1147	male	23	Ans	21-30	0	autre	0	Nord Kivu	Butembo	3	3	gueri	3	1	0	0	0	0	1	0	0	1	0	0	0	0	0	0	0	0	0	0	0	0	0	0	0	0	0	0	0	0	0	0	0	0	Negatif	0	0
1148	female	9	Ans	0-10	0	sans emploi	0	Nord Kivu	Butembo	1	3	gueri	3	1	0	0	1	0	0	0	0	1	0	0	1	0	0	0	0	0	0	0	0	0	0	0	0	0	0	0	0	0	0	0	0	0	Negatif	0	0
1149	male	80	Ans	60+	1	famer	1	Nord Kivu	Katwa			deces		0	1	1	1	0	1	1	1	1	0	0	0	0	0	0	0	0	0	0	0	0	0	0	0	0	0	0	0	0	0	0	0	0	positif	1	0
1150	female	31	Ans	31-40	1	menagere	0	Nord Kivu	Butembo	6	3	gueri	2	0	0	0	1	0	0	0	0	1	0	0	1	0	0	0	0	0	0	0	0	0	0	0	0	0	0	0	0	0	0	0	0	0	Negatif	0	0
1151	female	4	Ans	0-10	0	sans emploi	0	Nord Kivu	Katwa	1	3	gueri	3	1	0	0	1	0	1	0	0	1	0	0	0	0	0	0	0	0	0	0	0	0	0	0	0	0	0	0	0	0	0	0	0	0	Negatif	0	0
1152	male	18	Mois	0-10	0	sans emploi	0	Nord Kivu	Butembo	1	3	gueri	2	1	0	0	1	0	0	0	0	0	1	0	0	0	0	0	1	0	0	0	0	0	0	0	0	0	0	0	0	0	0	0	0	0	Negatif	0	0
1153	female	26	Ans	21-30	1	menagere	0	Nord Kivu	Butembo	2	3	gueri	2	1	0	0	1	0	0	1	1	1	1	0	0	0	0	0	0	0	0	0	0	0	0	0	0	0	0	0	0	0	0	0	0	0	Negatif	0	0
1154	male	23	Ans	21-30	0	menagere	0	Nord Kivu	Butembo		3	gueri	2	1	0	0	1	1	0	0	0	1	0	1	0	0	0	0	0	0	0	0	0	1	0	0	0	0	0	0	1	0	0	0	0	0	Negatif	0	0
1155	male	15	Ans	11-20	0	sans emploi	0	Nord Kivu	Katwa	4	3	gueri	4	1	0	1	0	0	1	0	1	0	0	0	0	0	1	0	0	0	0	0	0	0	0	0	0	0	0	0	0	0	0	0	0	0	Negatif	0	0
1156	male	15	Ans	11-20	0	sans emploi	0	Nord Kivu	Butembo	1	3	gueri	4	1	0	0	1	1	0	0	1	0	1	0	0	0	0	0	0	0	0	0	0	0	0	0	0	0	0	0	0	0	0	0	0	0	Negatif	0	0
1157	male	18	Mois	0-10	0	sans emploi	0	Nord Kivu	Butembo	0	3	gueri	4	0	0	1	0	1	1	0	0	0	0	0	0	0	0	0	0	0	0	0	0	0	0	0	0	0	0	0	0	0	0	0	0	0	Negatif	1	0
1158	female	35	Ans	31-40	1	autre	0	Nord Kivu	Beni	4	3	gueri	2	1	0	0	1	1	1	0	1	0	1	0	0	0	0	0	0	0	0	0	0	0	0	0	0	0	0	0	0	0	0	0	0	0	Negatif
1159	male	12	Ans	11-20	0	sans emploi	0	Nord Kivu	Butembo	3	3	gueri	2	1	1	0	0	1	1	0	0	1	0	0	0	0	0	0	0	0	0	0	0	0	0	0	0	0	0	0	0	0	0	0	0	0	Negatif	0	0
1160	male	5	Ans	0-10	0	sans emploi	0	Nord Kivu	Musienene	0	3	gueri	4	1	0	0	0	0	1	1	1	1	0	0	0	0	0	0	0	0	0	0	0	0	0	0	0	0	0	0	0	0	0	0	0	0	Negatif	0	0
1161	female	22	Ans	21-30	0	sans emploi	0	Nord Kivu	Butembo	3	3	gueri	2	1	0	0	0	1	1	0	0	0	0	0	0	1	0	0	0	0	0	0	0	0	0	0	0	0	0	0	0	0	0	0	0	0	Negatif	0	0
1162	female	8	Ans	0-10	0	sans emploi	0	Nord Kivu	Butembo	4	3	gueri	2	1	0	0	1	0	0	0	1	0	0	0	0	0	0	0	0	0	0	0	0	0	0	0	0	0	0	0	0	0	0	0	0	0	Negatif	0	0
1163	female	80	Ans	60+	1	famer	1	Nord Kivu	Kalunguta	31	3	gueri	2	1	0	0	1	0	1	0	1	0	0	0	0	0	0	0	0	0	0	0	0	0	0	0	0	0	0	0	0	0	0	0	0	0	Negatif	0	0
1164	male	48	Ans	41-50	1	famer	1	Nord Kivu	Butembo	24	3	gueri	2	1	0	0	1	0	0	0	0	1	0	0	0	0	0	0	0	0	0	0	0	0	0	0	0	0	0	0	0	0	0	0	0	0	Negatif	0	0
1165	male	3	Ans	0-10	0	sans emploi	0	Nord Kivu	Kalunguta	3	3	gueri	2	1	1	1	0	0	1	0	0	0	0	0	0	0	0	0	0	0	0	0	0	0	0	0	0	0	0	0	0	0	0	0	0	0	Negatif	0	0
1166	male	41	Ans	41-50	1	autre	0	Nord Kivu	Kalunguta	4	3	gueri	2	1	0	0	0	0	1	0	1	1	1	0	0	0	0	0	0	0	0	0	0	0	0	0	0	0	0	0	0	0	0	0	0	0	Negatif	0	0
1167	female	20	Ans	11-20	0	autre	0	Nord Kivu	Kalunguta	10	3	gueri	2	0	0	0	0	1	0	0	0	1	0	0	0	0	0	0	0	0	0	0	0	1	0	0	0	0	0	0	0	1	0	0	0	0	Negatif	0	0
1168	female	3	Ans	0-10	0	sans emploi	0	Nord Kivu	Katwa	3	3	gueri	2	1	0	0	1	1	0	0	0	1	0	0	0	0	0	0	0	0	0	0	0	0	0	0	0	0	0	0	0	0	0	0	0	0	Negatif	0	0
1169	male	11	Ans	11-20	0	sans emploi	0	Nord Kivu	Katwa	24	3	gueri	5	0	0	0	0	0	0	1	0	0	1	0	0	0	0	0	0	0	0	0	0	0	0	0	0	0	0	0	0	0	0	0	0	0	Negatif	0	0
1170	male	73	Ans	60+	1	autre	0	Nord Kivu	Katwa	1	3	deces	1	0	1	0	1	0	0	0	0	0	0	0	0	0	0	0	0	0	0	0	0	1	0	0	1	0	1	0	0	0	0	0	0	0	Negatif	0	0
1171	female	56	Ans	51-60	1	menagere	0	Nord Kivu	Katwa	6	3	gueri	3	0	0	0	1	0	0	1	0	1	1	0	0	0	0	0	0	0	0	0	0	0	0	0	0	0	0	0	0	0	0	0	0	0	Negatif	0	0
1172	male	51	Ans	51-60	1	autre	0	Nord Kivu	Butembo	7	3	gueri	2	1	1	0	1	1	0	0	1	1	0	0	0	0	0	0	0	0	0	0	0	0	0	0	0	0	0	0	0	0	0	0	0	0	Negatif	0	0
1173	male	22	Ans	21-30	0	health worker	1	Nord Kivu	Butembo	7	3	gueri	2	0	0	0	1	0	0	0	1	1	1	0	0	0	0	1	0	0	0	0	0	0	0	0	0	0	0	0	0	0	0	0	0	0	Negatif	0	0
1174	female	23	Ans	21-30	0	sans emploi	0	Nord Kivu	Butembo	5	3	gueri	1	1	0	0	1	1	1	1	1	1	0	0	0	0	0	0	0	0	0	0	0	0	0	0	0	0	0	0	0	0	0	0	0	0	Negatif	0	0
1175	female	22	Ans	21-30	0	sans emploi	0	Nord Kivu	Katwa	2	3	gueri	3	1	0	0	0	0	0	0	1	1	0	0	0	0	0	0	0	0	0	0	0	0	0	0	0	0	0	0	0	0	0	0	0	0	Negatif
1176	male	70	Ans	60+	1	autre	0	Nord Kivu	Butembo	0	3	gueri	4	0	1	0	1	0	0	1	1	1	0	0	0	0	0	0	0	0	0	0	0	0	0	0	0	0	0	0	0	0	0	0	0	0	Negatif	0	0
1177	female	36	Ans	31-40	1	autre	0	Nord Kivu	Butembo	11	3	gueri	2	0	0	0	0	0	1	0	0	0	0	0	0	0	0	0	0	0	0	0	0	1	0	0	0	0	0	0	0	1	0	0	0	0	Negatif	0	0
1178	male	21	Ans	21-30	0	sans emploi	0	Nord Kivu	Butembo	7	3	gueri	2	1	0	0	1	1	0	0	0	1	0	0	1	1	0	0	0	0	0	0	0	0	0	0	0	0	0	0	0	0	0	0	0	0	Negatif	0	0
1179	female	4	Ans	0-10	0	sans emploi	0	Nord Kivu	Katwa	2	3	gueri	3	1	1	1	1	0	1	0	0	1	0	0	0	0	0	0	0	0	0	0	0	0	0	0	0	0	0	0	0	0	0	0	0	0	Negatif	0	0
1180	male	35	Ans	31-40	1	famer	1	Nord Kivu	Butembo	2	3	gueri	3	1	1	0	0	1	1	0	0	1	0	0	0	0	0	0	0	0	0	0	0	0	0	0	0	0	0	0	0	0	0	0	0	0	Negatif	0	0
1181	female	42	Mois	0-10	0	sans emploi	0	Nord Kivu	Butembo	2	3	gueri	3	0	0	0	0	0	0	0	0	0	0	0	0	0	0	0	0	0	0	0	0	0	0	0	0	0	0	0	0	0	0	0	0	0	Negatif	0	0
1182	female	36	Ans	31-40	1	famer	1	Nord Kivu	Musienene	7	3	gueri	3	0	1	0	0	0	0	0	0	1	0	0	0	0	0	0	0	0	0	0	0	0	0	0	0	0	0	0	0	0	0	0	0	0	Negatif	0	0
1183	male	22	Ans	21-30	0	health worker	1	Nord Kivu	Butembo	1	3	gueri	3	0	0	0	1	0	0	0	1	0	0	0	0	0	0	1	0	0	0	0	0	0	0	0	0	0	0	0	0	0	0	0	0	0	Negatif	0	0
1184	female	5	Ans	0-10	0			Nord Kivu	Katwa	2	3	gueri	1	0	1	1	1	0	0	0	0	1	0	0	0	0	0	0	0	0	0	0	0	0	0	0	0	0	0	0	0	0	0	0	0	0	Negatif	0	0
1185	female	23	Ans	21-30	0	autre	0	Nord Kivu	Butembo	0	3	gueri	3	0	0	0	0	0	0	0	0	1	0	0	0	0	0	0	0	0	0	0	0	0	0	0	0	0	0	0	0	0	0	0	0	0	Negatif	1	0
1186	female	6	Ans	0-10	0	sans emploi	0	Nord Kivu	Butembo	4	3	gueri	4	0	0	0	1	1	1	0	1	1	1	0	0	0	0	0	0	0	0	0	0	0	0	0	0	0	0	0	0	0	0	0	0	0	Negatif	1	0
1187	male	8	Ans	0-10	0	sans emploi	0	Nord Kivu	Katwa	0	3	gueri	4	0	0	0	1	1	1	0	1	1	0	0	0	0	0	0	0	0	0	0	0	0	0	0	0	0	0	0	0	0	0	0	0	0	Negatif	1	0
1188	male	5	Ans	0-10	0	sans emploi	0	Nord Kivu	Katwa	9	3	gueri	1	0	1	0	1	1	1	0	0	0	1	0	0	0	0	0	0	0	0	0	0	1	0	0	0	0	1	0	1	0	0	0	0	0	Negatif	0	0
1189	female	38	Ans	31-40	1			Nord Kivu		3	3	gueri	13	0	0	0	0	0	0	0	0	0	0	0	1	0	0	0	0	0	0	0	0	0	0	0	0	0	0	0	0	0	0	0	0	0	positif	0	0
1190	female	33	Ans	31-40	1			Nord Kivu		1	3	gueri	13	1	1	1	1	1	1	0	1	1	0	0	0	0	0	0	0	0	0	0	0	1	0	0	0	0	0	0	0	1	0	0	0	0	positif	1	0
1191	male	1	Ans	0-10	0	sans emploi	0	Nord Kivu	Katwa	5	3	deces	2	0	0	1	1	0	0	0	0	0	1	0	0	0	0	0	0	0	0	0	0	1	0	0	0	0	0	0	0	0	0	0	1	0	Negatif	0	0
1192	male	13	Ans	11-20	0	sans emploi	0	Nord Kivu	Katwa	5	3	gueri	2	1	1	1	1	1	0	0	0	1	1	0	0	0	0	0	0	0	0	0	0	0	0	0	0	0	0	0	0	0	0	0	0	0	Negatif	0	0
1193	male	69	Ans	60+	1	autre	0	Nord Kivu	Katwa	7	3	gueri	1	1	0	0	1	0	0	1	1	1	0	0	0	0	0	0	0	0	0	0	0	0	0	0	0	0	0	0	0	0	0	0	0	0	Negatif	0	0
1194	female	23	Ans	21-30	0	health worker	1	Nord Kivu	Butembo	9	3	gueri	3	1	0	0	1	0	0	0	0	0	0	0	0	1	0	1	0	0	1	0	0	0	0	0	0	0	0	0	0	0	0	0	0	0	Negatif	0	0
1195	female	5	Ans	0-10	0	sans emploi	0	Nord Kivu		2	3	gueri	4	0	1	1	1	0	0	0	0	0	0	0	0	0	0	0	0	0	0	0	0	0	0	0	0	0	0	0	0	0	0	0	0	0	Negatif	0	0
1196	female	2	Ans	0-10	0	sans emploi	0	Nord Kivu	Butembo	0	3	gueri	4	0	0	1	1	0	0	0	0	0	0	0	0	0	0	0	0	0	0	0	0	0	0	0	0	0	0	0	0	0	0	0	0	0	Negatif	0	0
1197	female	21	Ans	21-30	0	menagere	0	Nord Kivu	Manguredjipa	3	3	gueri	3	0	0	1	0	1	0	0	0	0	1	0	0	0	0	0	0	0	0	0	0	0	0	0	0	0	0	0	0	0	0	0	0	0	Negatif	0	0
1198	female	9	Mois	0-10	0	sans emploi	0	Nord Kivu		2	3	gueri	3	0	0	0	0	0	0	0	0	0	0	0	0	0	0	0	0	0	0	0	0	0	0	0	0	0	0	0	0	0	0	0	0	0	Negatif	0	0
1199	male	19	Ans	11-20	0	sans emploi	0	Nord Kivu	Katwa			gueri		1	0	0	1	1	1	0	1	1	0	0	0	0	0	0	0	0	0	0	0	0	0	0	0	0	0	0	0	0	0	0	0	0	Negatif	1	0
1200	male	54	Ans	51-60	1	famer	1	Nord Kivu				gueri		1	1	0	1	1	0	0	0	1	0	0	0	0	0	0	0	0	0	0	0	0	0	0	0	0	0	0	0	0	0	0	0	0	Negatif	1	0
1201	female	22	Ans	21-30	0	menagere	0	Nord Kivu	Butembo	1	3	gueri	3	0	0	0	1	0	1	0	0	0	0	0	0	0	0	0	0	0	0	0	0	1	0	0	0	0	0	0	0	1	0	0	0	0	Negatif	0	0
1202	male	20	Ans	11-20	0	autre	0	Nord Kivu	Butembo	6	3	gueri	3	0	1	1	0	0	0	0	0	1	1	0	1	0	0	0	0	0	0	0	0	0	0	0	0	0	0	0	0	0	0	0	0	0	Negatif	0	0
1203	female	65	Ans	60+	1	menagere	0	Nord Kivu	Katwa	1	4	gueri	3	0	1	0	1	1	0	0	1	0	1	1	0	0	0	0	0	0	0	0	0	0	0	0	0	0	0	0	0	0	0	0	0	0	Negatif	0	0
1204	male	3	Ans	0-10	0	sans emploi	0	Nord Kivu	Kyondo	2	3	gueri	4	1	1	0	0	0	1	0	0	0	1	0	0	0	0	1	0	0	0	0	0	0	0	0	0	0	0	0	0	0	0	0	0	0	Negatif	0	0
1205	female	10	Ans	0-10	0	sans emploi	0	Nord Kivu	Katwa	11	3	deces	4	1	1	0	1	1	0	0	0	1	0	0	0	0	0	0	0	0	0	0	0	0	0	0	0	0	0	0	0	0	0	0	0	0	positif	0	0
1206	male	12	Ans	11-20	0	sans emploi	0	Nord Kivu	Butembo	2	3	gueri	4	0	1	1	0	0	1	0	0	1	1	0	0	0	0	0	0	0	0	0	0	0	0	0	0	0	0	0	0	0	0	0	0	0	Negatif	0	0
1207	female	18	Ans	11-20	0	sans emploi	0	Nord Kivu	Butembo	1	4	gueri	4	0	0	0	1	0	0	0	0	1	0	0	0	0	0	0	0	0	0	0	0	0	0	0	0	0	0	0	0	0	0	0	0	0	Negatif	1	0
1208	female	34	Ans	31-40	1	autre	0	Nord Kivu	Katwa	18	4	gueri	2	0	0	0	0	0	0	0	0	0	0	0	0	0	0	0	0	0	0	0	0	0	0	0	0	0	0	0	0	0	0	0	0	0	Negatif	0	0
1209	female	27	Ans	21-30	1	health worker	1	Nord Kivu	Katwa	2	4	gueri	3	1	1	0	1	1	0	0	0	1	0	0	0	0	0	0	0	0	0	0	0	0	0	0	0	0	0	0	0	0	0	0	0	0	Negatif	0	0
1210	male	24	Ans	21-30	0	autre	0	Nord Kivu	Butembo	3	4	gueri	1	1	1	0	1	1	0	0	0	1	0	0	0	0	0	0	0	0	0	0	0	0	0	0	0	0	0	0	0	0	0	0	0	0	Negatif	0	0
1211	female	41	Ans	41-50	1	menagere	0	Nord Kivu	Katwa	2	4	gueri	3	1	0	0	0	0	1	0	0	0	0	0	0	0	0	0	0	0	0	0	0	0	0	0	0	0	0	0	0	0	0	0	0	0	Negatif	0	0
1212	female	18			0	menagere	0	Nord Kivu	Butembo	19	4	gueri	2	0	0	0	0	0	0	0	0	0	0	0	0	0	0	0	0	0	0	0	0	0	0	0	0	0	0	0	0	0	0	0	0	0	Negatif	0	0
1213	male	18	Ans	11-20	0	autre	0	Nord Kivu	Butembo	8	4	gueri	3	1	0	0	1	1	0	0	0	0	1	0	1	0	0	0	0	0	0	0	0	0	0	0	0	0	0	0	0	0	0	0	0	0	Negatif	0	0
1214	female	58	Ans	51-60	1	menagere	0	Nord Kivu	Butembo	1	4	gueri	4	1	1	0	1	1	1	0	0	1	0	0	0	0	0	0	0	0	0	0	0	0	0	0	0	0	0	0	0	0	0	0	0	0	Negatif	0	0
1215	female	28	Ans	21-30	1	autre	0	Nord Kivu	Katwa	8	4	deces	5	1	1	0	1	1	1	1	0	0	0	0	1	1	0	0	0	0	0	0	0	1	0	0	0	0	0	0	0	1	0	0	0	0	positif	0	0
1216	female	32	Ans	31-40	1	famer	1	Nord Kivu	Butembo	3	4	gueri	2	1	1	1	1	1	1	1	1	1	1	0	0	0	0	0	0	0	0	0	0	0	0	0	0	0	0	0	0	0	0	0	0	0	Negatif	0	0
1217	female	18	Ans	11-20	0	menagere	0	Nord Kivu	Katwa	2	4	gueri	3	0	0	0	0	0	0	0	0	0	0	0	0	0	0	0	0	0	0	0	0	0	0	0	0	0	0	0	0	0	0	0	0	0	Negatif	0	0
1218	female	3	Ans	0-10	0	sans emploi	0	Nord Kivu	Katwa	1	4	gueri	3	1	0	0	1	1	0	0	1	0	0	0	0	0	0	0	0	0	0	0	0	0	0	0	0	0	0	0	0	0	0	0	0	0	Negatif
1219	male	5	Ans	0-10	0	sans emploi	0	Nord Kivu	Butembo	6	4	gueri	1	0	0	0	0	0	0	0	0	0	0	0	0	0	0	0	0	0	0	0	0	0	0	0	0	0	0	0	0	0	0	0	0	0	Negatif	0	0
1220	male	42	Ans	41-50	1	autre	0	Nord Kivu	Musienene	3	4	gueri	3	1	1	0	0	1	0	0	0	0	1	0	0	0	0	0	0	0	0	0	0	0	0	0	0	0	0	0	0	0	0	0	0	0	Negatif	0	0
1221	male	28	Ans	21-30	1	autre	0	Nord Kivu	Butembo	1	4	gueri	3	0	0	0	1	0	0	0	0	0	1	1	0	0	0	0	0	0	0	0	0	1	0	0	1	0	0	0	0	0	0	0	0	0	Negatif	0	0
1222	female	24	Ans	21-30	0	autre	0	Nord Kivu	Butembo	3	4	gueri	2	0	1	0	0	1	1	0	0	1	0	0	1	1	0	0	0	0	0	0	0	0	0	0	0	0	0	0	0	0	0	0	0	0	Negatif	0	0
1223	male	50	Ans	41-50	1	autre	0	Nord Kivu	Butembo	1	4	gueri	3	0	0	0	1	1	0	0	1	1	0	0	0	1	0	0	0	0	0	0	0	0	0	0	0	0	0	0	0	0	0	0	0	0	Negatif	0	0
1224	female	15	Mois	0-10	0	sans emploi	0	Nord Kivu			4	gueri	2	1	0	0	0	0	0	0	0	0	0	0	0	0	0	0	0	0	0	0	0	0	0	0	0	0	0	0	0	0	0	0	0	0	Negatif	0	0
1225	male	18	Ans	11-20	0			Nord Kivu			4	gueri	1	0	0	0	0	0	0	0	0	0	0	0	0	0	0	0	0	0	0	0	0	0	0	0	0	0	0	0	0	0	0	0	0	0	Negatif	0	0
1226	female	24	Ans	21-30	0	health worker	1	Nord Kivu	Katwa	15	4	gueri	2	0	1	0	0	0	1	0	1	1	0	0	0	0	0	0	0	0	0	0	0	0	0	0	0	0	0	0	0	0	0	0	0	0	Negatif	0	0
1227	male	20	Ans	11-20	0	famer	1	Nord Kivu	Butembo	2	4	gueri	4	1			1	1	1	0	0	0	0	0	0	0		0	0	0	0	0	0	0			0	0	0	0	0	0	0	0	0	0	Negatif	0	0
1228	male	22	Ans	21-30	0			Nord Kivu	Butembo	8	4	gueri	2	0	1	0	1	1	1	0	0	0	0	0	0	0	0	0	0	1	0	0	0	0	0	0	0	0	0	0	0	0	0	0	0	0	Negatif	0	0
1229	female	45	Ans	41-50	1			Nord Kivu	Butembo	2	4	gueri	3	0	0	0	0	0	0	0	1	1	0	0	0	0	0	0	0	0	0	0	0	0	0	0	0	0	0	0	0	0	0	0	0	0	Negatif	0	0
1230	female	28	Ans	21-30	1	autre	0	Nord Kivu	Butembo	2	4	gueri	2	1	1	1	1	1	1	0	0	0	0	0	0	0	0	0	0	0	0	0	0	0	0	0	0	0	0	0	0	0	0	0	0	0	Negatif	0	0
1231	male	3	Ans	0-10	0	sans emploi	0	Nord Kivu	Katwa			gueri		0	0	1	1	1	0	0	0	0	0	0	0	0	0	0	0	0	0	0	0	0	0	0	0	0	0	0	0	0	0	0	0	0	Negatif	1	0
1232	male	20	Ans	11-20	0	autre	0	Nord Kivu	Katwa			gueri		0	0	0	1	0	0	0	1	0	0	0	0	0	0	0	0	0	0	0	0	0	0	0	0	0	0	0	0	0	0	0	0	0	Negatif	1	1
1233	female	25	Ans	21-30	1	menagere	0	Nord Kivu	Katwa	2	4	gueri	18	0	0	0	0	0	0	0	0	0	0	0	1	0	0	0	0	0	0	0	1	0	0	0	0	0	0	0	0	0	0	0	0	0	positif	0	0
1234	male	14	Ans	11-20	0	sans emploi	0	Nord Kivu		3	4	gueri	2	0	0	0	0	1	1	0	1	0	0	0	0	0	0	0	0	0	0	0	1	0	0	0	0	0	0	0	0	0	0	0	0	0	Negatif	0	0
1235	male	35	Ans	31-40	1	autre	0	Nord Kivu	Musienene	8	4	gueri	2	0	0	1	1	0	0	0	1	0	1	0	0	0	0	0	0	0	0	0	0	0	0	0	0	0	0	0	0	0	0	0	0	0	Negatif	0	0
1236	male	31	Ans	31-40	1	famer	1	Nord Kivu	Butembo	14	4	gueri	2	0	1	0	0	0	0	0	1	1	0	0	0	0	0	0	0	0	0	0	0	0	0	0	0	0	0	0	0	0	0	0	0	0	Negatif	0	0
1237		17	Ans	11-20	0	famer	1	Nord Kivu	Kanyabayonga	1	4	gueri	3	0	1	0	1	1	0	0	0	1	1	0	0	0	0	0	0	0	0	0	0	1	0	0	0	1	0	0	0	0	0	0	0	0	Negatif
1238	male	50	Ans	41-50	1	famer	1	Nord Kivu	Kalunguta	7	4	gueri	2	1	0	0	1	1	0	0	1	1	0	0	0	0	0	0	0	0	0	0	0	0	0	0	0	0	0	0	0	0	0	0	0	0	Negatif	0	0
1239	female	4	Jour	0-10	0	sans emploi	0	Nord Kivu	Kalunguta	2	4	gueri	2	1	0	0	0	0	0	0	0	0	0	0	0	0	0	0	0	0	0	0	0	0	0	0	0	0	0	0	0	0	0	0	0	0	Negatif	0	0
1240	female	8	Ans	0-10	0	sans emploi	0	Nord Kivu	Kalunguta	2	4	gueri	2	1	1	0	1	1	1	0	0	1	0	0	0	0	0	0	0	0	0	0	0	0	0	0	0	0	0	0	0	0	0	0	0	0	Negatif	0	0
1241	female	18	Ans	11-20	0			Nord Kivu	Katwa		4	gueri	2	0	0	0	0	0	0	0	0	0	0	0	0	0	0	0	0	0	0	0	0	0	0	0	0	0	0	0	0	0	0	0	0	0	Negatif	0	0
1242	female	24	Ans	21-30	0	sans emploi	0	Nord Kivu	Katwa	2	4	gueri	2	0	1	0	0	1	0	0	1	1	0	0	1	1	0	0	0	0	0	0	0	0	0	0	0	0	0	0	0	0	0	0	0	0	Negatif	0	0
1243	female	60	Ans	51-60	1	sans emploi	0	Nord Kivu	Katwa	4	4	gueri	2	0	0	0	1	0	1	0	1	1	0	0	0	0	0	0	0	0	0	0	0	0	0	0	0	0	0	0	0	0	0	0	0	0	Negatif
1244	male	24	Mois	0-10	0	sans emploi	0	Nord Kivu	Katwa	14	3	gueri	4	0	0	0	0	0	0	0	0	0	1	0	0	0	0	0	0	0	0	0	0	0	0	0	0	0	0	0	0	0	0	0	0	0	Negatif	0	0
1245	female	28	Ans	21-30	1			Nord Kivu	Katwa	3	4	gueri	4	0	0	0	0	0	0	0	0	0	0	0	0	0	0	0	0	0	0	0	0	0	0	0	0	0	0	0	0	0	0	0	0	0	Negatif	0	0
1246	male	19	Ans	11-20	0	autre	0	Nord Kivu	Butembo	4	4	gueri	2	1	0	0	0	0	0	0	0	1	0	0	0	0	0	0	0	0	0	0	0	1	0	0	0	0	0	0	0	0	0	1	0	0	Negatif	0	0
1247	male	3	Ans	0-10	0	sans emploi	0	Nord Kivu	Katwa	17	4	deces	1	1	1	0	0	1	0	0	0	1	0	0	0	0	0	0	0	0	0	0	0	1	0	0	0	1	1	0	0	0	0	0	0	0	positif
1248	female	10	Ans	0-10	0	sans emploi	0	Nord Kivu	Butembo			gueri		0	1	0	0	0	0	0	0	1	0	0	0	0	0	0	0	0	0	0	0	0	0	0	0	0	0	0	0	0	0	0	0	0	Negatif	1	0
1249	male	21	Ans	21-30	0	sans emploi	0	Nord Kivu	Katwa			gueri		0	1	1	1	1	0	0	0	1	1	0	0	0	0	0	0	0	0	0	0	0	0	0	0	0	0	0	0	0	0	0	0	0	Negatif	1	0
1250	female	7	Mois	0-10	0	sans emploi	0	Nord Kivu	Musienene	2	4	gueri	2	0	0	0	0	0	0	0	0	0	1	0	0	0	0	0	0	0	0	0	0	0	0	0	0	0	0	0	0	0	0	0	0	0	Negatif	0	0
1251	female	20	Ans	11-20	0	autre	0	Nord Kivu	Butembo			gueri		0	0	0	1	1	0	0	0	1	0	0	0	0	0	0	0	0	0	0	0	0	0	0	0	0	0	0	0	0	0	0	0	0	Negatif	1	1
1252	female	42	Ans	41-50	1	autre	0	Nord Kivu	Musienene			gueri		0	0	0	0	1	0	0	0	1	0	0	0	0	0	1	0	0	0	0	0	0	0	0	0	0	0	0	0	0	0	0	0	0	Negatif	1	0
1253	male	7	Ans	0-10	0	sans emploi	0	Nord Kivu	Musienene			gueri		0	0	0	0	1	0	0	0	0	0	0	0	0	0	0	0	0	0	0	0	0	0	0	0	0	0	0	0	0	0	0	0	0	Negatif	1	0
1254	female	20	Ans	11-20	0	menagere	0	Nord Kivu	Musienene			gueri		0	0	0	0	0	0	0	0	1	0	0	0	0	0	1	0	0	0	0	0	0	0	0	0	0	0	0	0	0	0	0	0	0	Negatif	1	1
1255	male	22	Ans	21-30	0	sans emploi	0	Nord Kivu	Butembo	2	4	gueri	2	0	0	0	0	0	0	0	0	0	0	0	0	0	0	0	0	0	0	0	0	0	0	0	0	0	0	0	0	0	0	0	0	0	Negatif	0	0
1256	male	10	Ans	0-10	0	sans emploi	0	Nord Kivu	Katwa	2	4	gueri	2	0	1	1	0	1	1	0	0	1	0	0	0	0	0	0	0	0	0	0	0	0	0	0	0	0	0	0	0	0	0	0	0	0	Negatif
1257	male	55	Ans	51-60	1	famer	1	Nord Kivu	Katwa			gueri		0	1	1	1	1	1	1	1	1	0	0	0	0	0	1	0	0	0	0	0	0	0	0	0	0	0	0	0	0	0	0	0	0	Negatif	1	0
1258	female	54	Ans	51-60	1	menagere	0	Nord Kivu	Katwa			deces		1	1	1	1	1	1	0	1	0	0	0	1	1	0	0	0	0	0	0	0	0	0	0	0	0	0	0	0	0	0	0	0	0	positif	1	0
1259	female	48	Ans	41-50	1	famer	1	Nord Kivu	Katwa			gueri		0	0	0	1	0	1	0	0	1	0	0	0	1	0	0	0	0	0	0	0	0	0	0	0	0	0	0	0	0	0	0	0	0	positif	1	1
1260	female	16	Ans	11-20	0	autre	0	Nord Kivu	Butembo	2	4	gueri	2	0	0	0	0	1	0	1	0	1	1	0	0	0	0	0	0	0	0	0	0	0	0	0	0	0	0	0	0	0	0	0	0	0	Negatif	0	0
1261	male	9	Ans	0-10	0	sans emploi	0	Nord Kivu	Butembo	0	4	gueri	2	0	1	0	0	0	0	0	0	0	0	0	0	0	0	0	0	0	0	0	0	0	0	0	0	0	0	0	0	0	0	0	0	0	Negatif	0	0
1262	male	37	Ans	31-40	1	autre	0	Nord Kivu	Kayna	0	4	gueri	3	0	0	0	0	0	0	0	0	1	0	0	0	0	0	0	0	0	0	0	0	0	0	0	0	0	0	0	0	0	0	0	0	0	Negatif	1	0
1263	male	27	Ans	21-30	1			Nord Kivu				gueri	1	0	0	0	0	0	0	0	0	0	0	0	0	0	0	0	0	0	0	0	0	0	0	0	0	0	0	0	0	0	0	0	0	0	Negatif	0	0
1264	male	80	Ans	60+	1			Nord Kivu	Butembo	3	4	gueri	1	0	0	0	0	0	0	0	0	0	0	0	0	0	0	0	0	0	0	0	0	0	0	0	0	0	0	0	0	0	0	0	0	0	Negatif	0	0
1265	male	22	Ans	21-30	0	famer	1	Nord Kivu	Kalunguta	7	4	gueri	5	1	1	0	0	1	0	0	1	1	0	0	0	0	0	0	0	0	0	0	0	0	0	0	0	0	0	0	0	0	0	0	0	0	Negatif	0	0
1266	male	40	Ans	31-40	1	autre	0	Nord Kivu	Katwa	1	4	gueri	2	0	1	0	0	0	0	0	0	0	0	0	0	0	0	0	0	0	0	0	0	0	0	0	0	0	0	0	0	0	0	0	0	0	Negatif	0	0
1267	female	17	Ans	11-20	0			Nord Kivu	Butembo	6	4	gueri	3	0	1	0	1	1	0	0	0	0	0	0	0	0	0	0	0	0	0	0	0	0	0	0	0	0	0	0	0	0	0	0	0	0	Negatif	0	0
1268	male	15	Ans	11-20	0	sans emploi	0	Nord Kivu	Katwa	2	4	gueri	1	1	1	0	1	1	0	0	0	0	0	0	0	0	0	0	0	0	0	0	0	0	0	0	0	0	0	0	0	0	0	0	0	0	Negatif	0	0
1269	female	25	Ans	21-30	1	health worker	1	Nord Kivu	Kalunguta	0	4	gueri	4	0	0	0	1	1	0	0	0	1	0	0	0	0	0	0	0	0	0	0	0	0	1	0	0	0	0	0	0	1	0	0	0	0	Negatif	0	0
1270	female	19	Ans	11-20	0			Nord Kivu	Maboya	2	4	gueri	3	0	0	0	0	0	0	0	0	0	0	0	0	0	0	0	0	0	0	0	0	0	0	0	0	0	0	0	0	0	0	0	0	0	Negatif	0	0
1271	female	4	Ans	0-10	0	sans emploi	0	Nord Kivu	Maboya	0	4	gueri	2	0	0	1	0	0	0	0	0	1	0	0	0	0	0	0	0	0	0	0	0	1	0	0	1	0	0	0	0	0	0	0	0	0	Negatif	0	0
1272	male	50	Ans	41-50	1			Nord Kivu	Katwa	15	4	gueri	2	0	0	0	0	0	0	1	1	0	1	1	0	0	0	0	0	0	0	0	0	0	0	0	0	0	0	0	0	0	0	0	0	0	Negatif	0	0
1273	male	35	Ans	31-40	1	autre	0	Nord Kivu	Musienene		4	gueri	2	0	1	1	1	1	1	0	1	1	0	0	0	0	0	0	0	0	0	0	0	0	0	0	0	0	0	0	0	0	0	0	0	0	Negatif	0	0
1274	female	47	Ans	41-50	1			Nord Kivu	Butembo	5	4	gueri	1	0	0	0	0	0	0	0	0	0	0	0	0	0	0	0	0	0	0	0	0	0	0	0	0	0	0	0	0	0	0	0	0	0	Negatif	0	0
1275	female	31	Ans	31-40	1	famer	1	Nord Kivu	Butembo	6	4	gueri	1	0	0	0	1	0	0	0	1	1	0	0	0	0	0	0	0	0	0	0	1	1	0	0	0	0	0	0	0	1	0	0	1	0	Negatif	0	0
1276	male	53	Ans	51-60	1	famer	1	Nord Kivu	Butembo	0	4	gueri	1	0	0	0	1	0	1	0	0	1	1	0	0	0	0	0	0	0	0	0	0	0	0	0	0	0	0	0	0	0	0	0	0	0	Negatif	0	0
1277	female	23	Ans	21-30	0	autre	0	Nord Kivu		0	4	gueri	4	0	0	0	0	0	1	0	0	0	0	0	0	0	0	0	0	0	0	0	0	1	0	0	0	0	0	0	0	1	0	0	0	0	Negatif	1	0
1278	male	2	Ans	0-10	0	sans emploi	0	Nord Kivu	Musienene			gueri	2	1	0	0	1	0	0	0	0	0	0	0	0	0	0	0	0	0	0	1	0	0	0	0	0	0	0	0	0	0	0	0	0	0	Negatif	0	0
1279	female	20	Ans	11-20	0	sans emploi	0	Nord Kivu	Katwa	5	4	gueri	2	0	0	0	0	0	1	0	1	1	0	0	0	0	0	0	0	0	0	0	0	0	0	0	0	0	0	0	0	0	0	0	0	0	Negatif	0	0
1280	male	32	Ans	31-40	1	autre	0	Nord Kivu	Katwa	3	4	gueri	1	1	0	0	1	0	0	0	0	1	0	0	1	0	0	0	0	0	0	0	0	0	0	0	0	0	0	0	0	0	0	0	0	0	Negatif	0	0
1281	male	37	Ans	31-40	1	autre	0	Nord Kivu	Katwa	6	4	gueri	1	0	0	0	1	0	0	0	1	1	0	0	0	0	0	0	0	0	0	0	0	0	0	0	0	0	0	0	0	0	0	0	0	0	Negatif	1	0
1282	male	22	Ans	21-30	0			Nord Kivu	Butembo	6	4	gueri	3	0	0	0	0	0	0	0	0	0	0	0	0	0	0	0	0	0	0	0	0	0	0	0	0	0	0	0	0	0	0	0	0	0	Negatif	0	0
1283	female	11	Ans	11-20	0	sans emploi	0	Nord Kivu				gueri	2	0	0	0	0	0	0	0	0	0	0	0	0	0	0	0	0	0	0	0	0	0	0	0	0	0	0	0	0	0	0	0	0	0	Negatif	0	0
1284	female	38	Ans	31-40	1	autre	0	Nord Kivu	Katwa	1	4	gueri	3	1	1	1	0	1	1	1	1	1	1	0	0	0	0	0	0	0	0	0	0	0	0	0	0	0	0	0	0	0	0	0	0	0	Negatif	0	0
1285	male	24	Ans	21-30	0	sans emploi	0	Nord Kivu	Katwa	1	4	gueri	6	1	1	0	0	0	1	0	1	0	0	0	0	0	0	0	0	0	0	0	0	0	0	0	0	0	0	0	0	0	0	0	0	0	Negatif	0	0
1286	male	3	Ans	0-10	0	sans emploi	0	Nord Kivu	Katwa	4	4	gueri	1	0	0	1	1	0	0	0	0	0	0	0	0	0	0	0	0	0	0	0	0	1	0	0	0	0	0	0	0	0	1	0	0	0	Negatif	0	0
1287	male	25	Ans	21-30	1			Nord Kivu	Katwa	4	4	gueri	3	0	0	0	0	0	0	0	0	0	0	0	0	0	0	0	0	0	0	0	0	0	0	0	0	0	0	0	0	0	0	0	0	0	Negatif	0	0
1288	female	28	Ans	21-30	1	autre	0	Nord Kivu		0	4	gueri	4	0	0	0	0	0	0	0	0	0	0	0	0	0	0	0	0	0	0	0	0	0	0	0	0	0	0	0	0	0	0	0	0	0	Negatif	0	0
1289	male	3	Mois	0-10	0	sans emploi	0	Nord Kivu	Katwa	3	4	gueri	2	1	0	0	0	1	1	0	0	1	1	0	0	0	1	1	0	0	0	0	0	0	0	0	0	0	0	0	0	0	0	0	0	0	Negatif	0	0
1290	female	6	Ans	0-10	0	sans emploi	0	Nord Kivu	Butembo	2	4	gueri	5	0	1	1	1	1	0	1	1	1	0	1	1	0	1	1	1	0	0	0	0	0	0	0	0	0	0	0	0	0	0	0	0	0	Negatif	0	0
1291	male	34	Ans	31-40	1	autre	0	Nord Kivu	Musienene	5	4	gueri	4	1	0	0	1	0	1	1	1	0	0	0	0	0	0	0	0	0	0	0	0	0	0	0	0	0	0	0	0	0	0	0	0	0	Negatif	0	0
1292	female	3	Ans	0-10	0			Nord Kivu	Katwa	0	4	gueri	5	0	0	0	0	0	0	0	0	0	0	0	0	0	0	0	0	0	0	0	0	0	0	0	0	0	0	0	0	0	0	0	0	0	Negatif	0	0
1293	female	3	Mois	0-10	0	sans emploi	0	Nord Kivu	Butembo	0	4	gueri	5	0	1	1	1	0	0	0	0	0	0	0	1	0	0	0	0	0	0	0	0	0	0	0	0	0	0	0	0	0	0	0	0	0	Negatif	0	0
1294	male	29	Ans	21-30	1	autre	0	Nord Kivu	Katwa	2	4	gueri	2	0	0	0	0	1	0	0	0	1	0	0	0	0	0	0	0	0	0	0	0	0	0	0	0	0	0	0	0	0	0	0	0	0	Negatif	0	0
1295	male	23	Ans	21-30	0	sans emploi	0	Nord Kivu	Katwa	12	4	gueri	3	0	1	1	1	0	0	0	0	1	1	1	0	0	0	0	0	0	0	0	0	0	0	0	0	0	0	0	0	0	0	0	0	0	Negatif	0	0
1296	male	21	Ans	21-30	0	famer	1	Nord Kivu	Katwa	2	4	gueri	2	0	0	0	1	0	0	1	1	0	0	0	0	0	0	0	0	0	0	0	0	0	0	0	0	0	0	0	0	0	0	0	0	0	Negatif	0	0
1297	male	35	Ans	31-40	1	autre	0	Nord Kivu	Butembo	2	4	gueri	2	0	0	1	0	0	1	0	0	0	0	0	0	0	0	0	0	0	0	0	0	0	0	0	0	0	0	0	0	0	0	0	0	0	Negatif	1	0
1298	male	6	Ans	0-10	0	sans emploi	0	Nord Kivu	Butembo	14	4	gueri	2	0	1	1	1	1	1	0	0	0	1	0	0	0	0	0	0	0	0	0	0	0	0	0	0	0	0	0	0	0	0	0	0	0	Negatif	0	0
1299	female	22	Ans	21-30	0			Nord Kivu	Butembo	2	4	gueri	2	0	0	0	0	0	0	0	0	0	0	0	0	0	0	0	0	0	0	0	0	0	0	0	0	0	0	0	0	0	0	0	0	0	Negatif	0	0
1300	male	17	Ans	11-20	0	sans emploi	0	Nord Kivu	Katwa	4	4	gueri	2	1	0	0	0	0	0	0	0	1	1	0	0	0	0	0	0	0	0	0	0	0	0	0	0	0	0	0	0	0	0	0	0	0	Negatif	0	0
1301	male	32	Ans	31-40	1	health worker	1	Nord Kivu	Katwa	0	4	gueri	4	0	0	0	1	0	1	0	0	0	0	0	0	1	0	0	0	0	0	0	0	0	0	0	0	0	0	0	0	0	0	0	0	0	Negatif	0	0
1302	female	51	Ans	51-60	1	menagere	0	Nord Kivu	Butembo	6	4	gueri	2	0	0	0	0	1	0	1	0	0	1	1	1	1	0	0	0	0	0	0	0	0	0	0	0	0	0	0	0	0	0	0	0	0	Negatif	0	0
1303	female	65	Ans	60+	1	famer	1	Nord Kivu	Manguredjipa	13	4	deces	3	1	1	1	1	0	1	0	0	0	0	0	0	0	0	0	0	0	0	0	0	1	0	0	0	0	1	0	0	0	0	0	0	0	positif	0	0
1304	male	24	Ans	21-30	0			Nord Kivu	Musienene	3	4	gueri	2	0	0	0	0	0	0	0	0	0	0	0	0	0	0	0	0	0	0	0	0	0	0	0	0	0	0	0	0	0	0	0	0	0	Negatif	0	0
1305	female	5	Ans	0-10	0	sans emploi	0	Nord Kivu	Kalunguta		4	gueri	3	1	1	1	1	0	1	0	0	1	0	0	0	0	0	0	0	0	0	0	0	1	0	0	1	0	0	0	0	0	0	0	0	0	Negatif	0	0
1306	male	30	Mois	0-10	0	sans emploi	0	Nord Kivu	Oicha	7	4	gueri	2	1	1	1	1	1	1	0	0	0	0	1	0	0	0	0	0	0	0	0	0	0	0	0	0	0	0	0	0	0	0	0	0	0	Negatif	0	0
1307	male	8	Mois	0-10	0	sans emploi	0	Nord Kivu	Kalunguta	3	4	gueri	2	1	0	1	1	1	0	0	0	0	1	1	0	0	0	0	0	0	0	0	0	0	0	0	0	0	0	0	0	0	0	0	0	0	Negatif	0	0
1308	female	28	Ans	21-30	1			Nord Kivu	Kirumba	1	4	gueri	3	0	0	0	0	0	0	0	0	0	0	0	0	0	0	0	0	0	0	0	0	0	0	0	0	0	0	0	0	0	0	0	0	0	Negatif	0	0
1309	male	8	Ans	0-10	0	sans emploi	0	Nord Kivu	Kayna	13	4	gueri	5	0	1	0	0	0	0	0	0	0	1	1	0	0	0	0	0	0	0	0	0	0	0	0	0	0	1	0	0	0	0	0	0	0	positif	0	0
1310	male	34	Ans	31-40	1			Nord Kivu	Katwa	1	4	deces	2	1	1	0	1	1	0	0	0	1	0	0	0	0	0	0	0	0	0	0	1	1	0	0	0	0	1	0	0	0	0	0	0	0	positif	1	0
1311	female	12	Ans	11-20	0	sans emploi	0	Nord Kivu	Butembo	0	4	gueri	4	1	1	1	1	0	0	1	0	0	1	0	0	0	0	0	0	0	0	0	0	0	0	0	0	0	0	0	0	0	0	0	0	0	Negatif	0	0
1312	female	41	Ans	41-50	1	famer	1	Nord Kivu	Butembo	1	4	gueri	4	0	0	0	0	0	0	0	0	0	0	0	0	0	0	0	0	0	0	0	0	1	0	0	0	0	0	0	1	1	0	0	0	0	Negatif	0	0
1313	female	43	Ans	41-50	1			Nord Kivu	Manguredjipa	0		gueri	5	0	0	0	0	0	0	0	0	0	0	0	0	0	0	0	0	0	0	0	0	0	0	0	0	0	0	0	0	0	0	0	0	0	Negatif	0	0
1314	female	18	Ans	11-20	0			Nord Kivu	Butembo	0		gueri	4	0	0	0	0	0	0	0	0	0	0	0	0	0	0	0	0	0	0	0	0	0	0	0	0	0	0	0	0	0	0	0	0	0	Negatif	0	0
1315	male	20	Ans	11-20	0			Nord Kivu	Kalunguta	0		gueri	5	0	0	0	0	0	0	0	0	0	0	0	0	0	0	0	0	0	0	0	0	0	0	0	0	0	0	0	0	0	0	0	0	0	Negatif	0	0
1316	female	31	Ans	31-40	1			Nord Kivu	Katwa	3	4	gueri	4	0	0	0	0	0	0	0	0	0	0	0	0	0	0	0	0	0	0	0	0	0	0	0	0	0	0	0	0	0	0	0	0	0	Negatif	0	0
1317	female	41	Ans	41-50	1	autre	0	Nord Kivu	Butembo	3	4	gueri	3	0	1	0	1	0	0	0	0	0	0	0	0	0	0	0	0	0	1	0	0	1	0	0	0	0	0	0	0	1	0	0	0	0	Negatif	0	0
1318	male	3	Ans	0-10	0	sans emploi	0	Nord Kivu	Katwa	3	4	gueri	3	0	0	0	0	0	0	0	0	0	1	0	0	0	0	0	0	0	0	0	0	0	0	0	0	0	0	0	0	0	0	0	0	0	Negatif	0	0
1319	male	28	Ans	21-30	1	autre	0	Nord Kivu	Butembo	0	4	gueri	3	0	0	0	0	0	1	0	1	1	0	0	0	0	0	0	0	0	0	0	0	0	0	0	0	0	0	0	0	0	0	0	0	0	Negatif	1	0
1320	female	18	Ans	11-20	0	sans emploi	0	Nord Kivu	Butembo	2		gueri	3	0	0	0	1	0	0	0	0	1	0	0	0	0	0	0	0	0	0	0	0	0	0	0	0	0	0	0	0	0	0	0	0	0	Negatif	0	0
1321	male	30	Mois	0-10	0	sans emploi	0	Nord Kivu		14	4	gueri	1	0	0	0	0	0	0	0	0	0	0	0	0	0	0	0	0	0	0	0	0	0	0	0	0	0	0	0	0	0	0	0	0	0	Negatif	0	0
1322	female	8	Ans	0-10	0	sans emploi	0	Nord Kivu	Butembo	3	4	gueri	2	0	0	0	0	1	0	0	1	1	0	0	1	0	0	0	0	0	0	0	0	0	0	0	0	0	0	0	0	0	0	0	0	0	Negatif	0	0
1323	female	35	Ans	31-40	1	menagere	0	Nord Kivu	Katwa	1	4	gueri	3	0	0	0	1	0	1	0	0	1	1	0	0	0	0	0	0	0	0	0	0	0	0	0	0	0	0	0	0	0	0	0	0	0	Negatif	0	0
1324	female	4	Ans	0-10	0	sans emploi	0	Nord Kivu	Katwa	2	4	gueri	3	0	0	0	1	1	0	0	0	0	0	0	0	0	0	0	1	0	0	0	0	0	0	0	0	0	0	0	0	0	0	0	0	0	Negatif	0	0
1325	male	29	Ans	21-30	1	autre	0	Nord Kivu	Musienene	2	4	gueri	3	0	0	0	0	0	1	0	1	0	0	0	0	0	0	0	0	0	0	0	0	0	0	0	0	0	0	0	0	0	0	0	0	0	Negatif	0	0
1326	female	42	Ans	41-50	1	famer	1	Nord Kivu	Katwa	2	4	gueri	3	0	0	0	1	1	0	0	0	0	0	0	0	0	0	0	0	0	0	0	0	0	0	0	0	0	0	0	0	0	0	0	0	0	Negatif	0	0
1327	male	17	Ans	11-20	0	autre	0	Nord Kivu	Katwa	4	4	gueri	2	0	0	0	0	0	0	1	0	0	0	0	0	0	0	0	0	0	0	0	0	1	0	0	1	0	0	0	0	0	0	0	0	0	Negatif	0	0
1328	male	22	Ans	21-30	0	autre	0	Nord Kivu	Butembo	3	4	gueri	4	0	0	1	0	1	1	0	0	1	0	0	0	0	0	0	0	0	0	0	0	0	0	0	0	0	0	0	0	0	0	0	0	0	Negatif	0	0
1329	female	31	Ans	31-40	1	autre	0	Nord Kivu	Katwa	2	4	gueri	2	1	1	1	1	1	1	0	1	0	0	0	0	0	0	0	0	0	0	0	0	0	0	0	0	0	0	0	0	0	0	0	0	0	Negatif	0	0
1330	male	8	Mois	0-10	0	sans emploi	0	Nord Kivu	Butembo	0	4	gueri	3	1	0	0	0	0	0	0	0	0	0	0	0	0	0	0	1	0	0	0	0	0	0	0	0	0	0	0	0	0	0	0	0	0	Negatif	0	0
1331	male	3	Ans	0-10	0	sans emploi	0	Nord Kivu	Butembo	1	4	gueri	4	1	1	0	1	1	1	0	0	1	0	0	0	0	0	0	0	0	0	0	0	0	0	0	0	0	0	0	0	0	0	0	0	0	Negatif	0	0
1332	male	13	Ans	11-20	0	sans emploi	0	Nord Kivu	Butembo	1	4	gueri	3	1	0	0	0	0	0	0	0	0	0	0	0	0	0	0	0	0	0	0	0	0	0	0	0	0	0	0	0	0	0	0	0	0	Negatif	0	0
1333	female	6	Ans	0-10	0	sans emploi	0	Nord Kivu	Katwa	3	4	gueri	4	1	1	0	1	1	1	0	0	1	1	0	0	1	0	1	1	0	0	0	0	0	0	0	0	0	0	0	0	0	0	0	0	0	Negatif	0	0
1334	male	46	Ans	41-50	1	famer	1	Nord Kivu	Katwa	14	4	deces	5	0	0	1	1	1	1	1	1	0	0	1	0	0	0	0	0	0	1	0	1	0	0	0	0	0	0	0	0	0	0	0	0	0	positif	1	0
1335	male	2	Ans	0-10	0	sans emploi	0	Nord Kivu	Katwa	2	4	gueri	3	0	1	1	1	1	1	0	0	0	1	0	0	0	0	0	0	0	0	0	0	0	0	0	0	0	0	0	0	0	0	0	0	0	Negatif	0	0
1336	male	3	Ans	0-10	0	sans emploi	0	Nord Kivu	Butembo	0	4	gueri	3	0	0	0	0	0	0	0	0	0	0	0	0	0	0	0	0	0	0	0	0	0	0	0	0	0	0	0	0	0	0	0	0	0	Negatif	0	0
1337	female	22	Ans	21-30	0	sans emploi	0	Nord Kivu	Musienene	0	4	gueri	3	1	1	1	1	1	1	0	1	1	0	0	0	0	0	0	0	0	0	0	0	0	0	0	0	0	0	0	0	0	0	0	0	0	Negatif	0	0
1338	female	14	Ans	11-20	0	sans emploi	0	Nord Kivu	Butembo	2	4	gueri	4	1	0	0	0	1	0	0	0	0	0	0	0	0	0	0	0	0	0	0	0	0	0	0	0	0	0	0	0	0	0	0	0	0	Negatif	0	0
1339	female	23	Ans	21-30	0			Nord Kivu	Butembo	1	4	gueri	1	0	0	0	0	0	0	0	0	0	0	0	0	0	0	0	0	0	0	0	0	0	0	0	0	0	0	0	0	0	0	0	0	0	Negatif	0	0
1340	male	12	Ans	11-20	0	sans emploi	0	Nord Kivu	Butembo	3	4	gueri	2	0	0	0	0	0	0	0	0	0	0	0	0	0	0	0	0	0	0	0	0	0	0	0	0	0	0	0	0	0	0	0	0	0	Negatif	0	0
1341	female	5	Ans	0-10	0	sans emploi	0	Nord Kivu		0	4	gueri	5	0	0	0	0	0	0	0	0	0	0	0	0	0	0	0	0	0	0	0	0	0	0	0	0	0	0	0	0	0	0	0	0	0	Negatif	0	0
1342	male	17	Ans	11-20	0			Nord Kivu	Katwa	6	4	gueri	2	0	0	0	0	0	0	0	0	0	0	0	0	0	0	0	0	0	0	0	0	0	0	0	0	0	0	0	0	0	0	0	0	0	Negatif	0	0
1343	female	7	Ans	0-10	0	sans emploi	0	Nord Kivu		2		gueri	4	0	0	0	0	0	0	0	0	0	0	0	0	0	0	0	0	0	0	0	0	0	0	0	0	0	0	0	0	0	0	0	0	0	Negatif	0	0
1344	female	17	Ans	11-20	0			Nord Kivu		1	4	gueri	1	0	0	0	0	0	0	0	0	0	0	0	0	0	0	0	0	0	0	0	0	0	0	0	0	0	0	0	0	0	0	0	0	0	Negatif	0	0
1345	male	21	Ans	21-30	0			Nord Kivu		3	4	gueri	4	0	0	0	0	0	0	0	0	0	0	0	0	0	0	0	0	0	0	0	0	0	0	0	0	0	0	0	0	0	0	0	0	0	Negatif	0	0
1346	female	47	Ans	41-50	1			Nord Kivu	Butembo	0	4	gueri	4	0	0	0	0	0	0	0	0	0	0	0	0	0	0	0	0	0	0	0	0	0	0	0	0	0	0	0	0	0	0	0	0	0	Negatif	0	0
1347	male	10	Ans	0-10	0	sans emploi	0	Nord Kivu	Butembo	4	4	gueri	3	1	1	1	1	0	0	0	0	0	0	0	0	0	0	0	0	1	0	0	0	0	0	0	0	0	0	0	0	0	0	0	0	0	Negatif	0	0
1348	male	69	Ans	60+	1	famer	1	Nord Kivu	Musienene	3	4	gueri	2	0	1	0	0	1	1	0	0	0	0	0	0	0	0	0	0	0	0	0	0	0	0	0	0	0	0	0	0	0	0	0	0	0	Negatif	0	0
1349	male	15	Ans	11-20	0	famer	1	Nord Kivu	Katwa	4	4	deces	7	0	1	1	1	1	1	1	1	1	0	0	0	0	0	0	0	0	0	0	0	0	0	1	0	0	0	0	0	0	0	0	0	0	positif	1	0
1350	female	45	Ans	41-50	1	health worker	1	Nord Kivu	Katwa	4	4	gueri	4	0	1	1	1	1	0	0	1	0	0	0	0	0	0	0	0	0	0	0	0	0	0	0	0	0	0	0	0	0	0	0	0	0	Negatif	0	0
1351	female	12	Ans	11-20	0	sans emploi	0	Nord Kivu	Butembo	2	4	gueri	3	0	0	0	0	0	1	0	0	1	0	0	0	0	0	0	0	0	0	0	0	0	0	0	0	0	0	0	0	0	0	0	0	0	Negatif	0	0
1352	male	23	Ans	21-30	0	autre	0	Nord Kivu	Butembo	0	4	gueri	4	0	0	0	0	0	1	0	0	0	1	1	0	0	0	0	0	0	0	0	0	1	0	0	0	1	0	0	0	0	0	0	0	0	Negatif	0	0
1353	male	23	Ans	21-30	0	autre	0	Nord Kivu	Butembo	2	4	gueri	3	0	1	0	1	1	0	0	1	1	0	0	0	0	0	0	0	0	0	0	0	0	0	0	0	0	0	0	0	0	0	0	0	0	Negatif	0	0
1354	male	17	Ans	11-20	0	sans emploi	0	Nord Kivu	Katwa	10	4	gueri	2	1	1	0	1	1	1	0	0	0	0	0	0	0	0	0	0	0	0	0	0	0	0	0	0	0	0	0	0	0	0	0	0	0	Negatif	0	0
1355	female	18	Ans	11-20	0	sans emploi	0	Nord Kivu	Katwa	5	4	gueri	2	1	0	0	0	0	0	0	1	1	0	0	0	0	1	0	0	0	0	0	0	0	0	0	0	0	0	0	0	0	0	0	0	0	Negatif	0	0
1356	female	70	Ans	60+	1	menagere	0	Nord Kivu	Katwa	7	4	gueri	2	0	1	1	1	1	0	0	0	0	0	0	0	0	0	0	0	0	0	0	0	0	0	0	0	0	0	0	0	0	0	0	0	0	Negatif	0	0
1357	male	4	Ans	0-10	0	sans emploi	0	Nord Kivu	Katwa	2	4	gueri	3	0	0	0	0	0	1	0	0	1	1	0	0	0	0	0	0	0	0	0	0	0	0	0	0	0	0	0	0	0	0	0	0	0	Negatif	0	0
1358	female	22	Mois	0-10	0	sans emploi	0	Nord Kivu	Katwa	2	4	gueri	3	1	1	0	0	0	0	0	0	1	0	0	1	0	0	0	0	0	0	0	0	0	0	0	0	0	0	0	0	0	0	0	0	0	Negatif	0	0
1359	male	8	Ans	0-10	0	sans emploi	0	Nord Kivu	Butembo	9	4	gueri	2	1	1	1	1	1	0	0	0	0	0	0	0	0	0	0	0	0	0	0	0	0	0	0	0	0	0	0	0	0	0	0	0	0	Negatif	0	0
1360	female	26	Ans	21-30	1	autre	0	Nord Kivu	Katwa	2	4	gueri	3	0	0	0	0	0	0	0	1	1	1	0	0	0	0	0	0	0	0	0	0	0	0	0	0	0	0	0	0	0	0	0	0	0	Negatif	0	0
1361	male	22	Mois	0-10	0	famer	1	Nord Kivu	Katwa	2	4	gueri	3	0	0	0	1	0	1	0	0	0	0	0	0	1	0	0	0	0	0	0	0	0	0	0	0	0	0	0	0	0	0	0	0	0	Negatif	0	0
1362	male	17	Ans	11-20	0	sans emploi	0	Nord Kivu	Butembo	2	4	gueri	3	0	0	0	1	0	1	0	1	0	1	0	0	0	0	0	0	0	1	0	0	0	0	0	0	0	0	0	0	0	0	0	0	0	Negatif	0	0
1363	female	23	Ans	21-30	0	health worker	1	Nord Kivu	Butembo	13	4	gueri	2	0	1	0	1	0	0	0	0	0	0	0	0	0	0	0	0	0	0	0	0	1	0	0	0	0	0	0	0	1	0	0	0	0	Negatif	0	0
1364	female	8	Ans	0-10	0	sans emploi	0	Nord Kivu	Butembo	2	4	gueri	3	0	1	0	0	1	1	0	0	0	0	0	0	0	0	0	0	0	0	0	0	0	0	0	0	0	0	0	0	0	0	0	0	0	Negatif	0	0
1365	female	51	Ans	51-60	1	menagere	0	Nord Kivu	Katwa	0	4	gueri	5	0	0	0	0	1	1	0	1	1	0	0	1	0	0	0	0	0	0	0	0	0	0	0	0	0	0	0	0	0	0	0	0	0	Negatif	0	0
1366	male	35	Ans	31-40	1	health worker	1	Nord Kivu	Butembo	10	4	gueri	2	0	0	0	1	1	0	0	1	1	0	0	0	0	0	0	0	0	0	0	0	0	0	0	0	0	0	0	0	0	0	0	0	0	Negatif	0	0
1367	male	8	Ans	0-10	0	sans emploi	0	Nord Kivu	Katwa	1	4	gueri	3	0	0	1	0	0	0	0	0	0	1	1	0	0	0	0	0	0	0	0	0	0	0	0	0	0	0	0	0	0	0	0	0	0	Negatif	0	0
1368	female	10	Ans	0-10	0	sans emploi	0	Nord Kivu	Katwa	1	4	gueri	4	1	0	0	0	0	1	0	0	0	0	0	0	1	0	0	0	0	1	0	0	0	0	0	0	0	0	0	0	0	0	0	0	0	Negatif	0	0
1369	female	14	Ans	11-20	0	sans emploi	0	Nord Kivu	Butembo	2	4	gueri	4	1	0	0	1	1	0	0	1	1	0	0	0	0	0	0	0	0	0	0	0	0	0	0	0	0	0	0	0	0	0	0	0	0	Negatif	0	0
1370	female	25	Ans	21-30	1	autre	0	Nord Kivu	Butembo	6	4	gueri	3	0	0	0	1	1	0	0	1	1	1	0	0	0	0	0	0	0	0	0	0	0	0	0	0	0	0	0	0	0	0	0	0	0	Negatif	0	0
1371	male	40	Ans	31-40	1	autre	0	Nord Kivu	Butembo	13	4	gueri	3	0	0	0	1	1	0	1	1	1	0	1	1	0	1	0	0	0	0	0	0	0	0	0	0	0	0	0	0	0	0	0	0	0	Negatif	0	0
1372	male	29	Ans	21-30	1	autre	0	Nord Kivu	Butembo	4	4	gueri	2	1	0	0	0	0	0	0	1	0	0	0	0	0	0	0	0	0	0	0	0	0	0	0	0	0	0	0	0	0	0	0	0	0	Negatif	0	0
1373	male	8	Ans	0-10	0	sans emploi	0	Nord Kivu	Butembo	4	4	gueri	4	1	1	1	0	0	0	0	1	1	1	0	0	0	0	0	0	0	0	0	0	0	0	0	0	0	0	0	0	0	0	0	0	0	Negatif	0	0
1374	male	6	Ans	0-10	0	sans emploi	0	Nord Kivu	Butembo	2	4	gueri	4	1	0	1	1	0	1	1	1	1	0	0	0	0	0	0	0	0	0	0	0	0	0	0	0	0	0	0	0	0	0	0	0	0	Negatif	0	0
1375	male	6	Ans	0-10	0	sans emploi	0	Nord Kivu	Butembo	4	4	gueri	2	1	1	0	1	1	1	0	1	1	0	0	0	0	0	0	0	0	0	0	0	0	0	0	0	0	0	0	0	0	0	0	0	0	Negatif	0	0
1376	female	7	Mois	0-10	0	sans emploi	0	Nord Kivu	Butembo	3	4	gueri	2	0	0	0	0	0	0	0	0	0	0	0	0	0	0	0	0	0	0	0	0	0	0	0	0	0	0	0	0	0	0	0	0	0	Negatif	0	0
1377	female	39	Ans	31-40	1	health worker	1	Nord Kivu	Katwa	5	4	gueri	3	0	0	0	0	0	1	0	0	0	0	0	0	0	0	0	0	0	0	0	0	0	0	0	0	0	0	0	0	0	0	0	0	0	Negatif	0	0
1378	female	3	Ans	0-10	0	sans emploi	0	Nord Kivu	Katwa	3	4	gueri	4	0	0	0	0	0	0	0	0	0	0	0	0	0	0	0	0	0	0	0	0	0	0	0	0	0	0	0	0	0	0	0	0	0	Negatif	0	0
1379	male	25	Ans	21-30	1	sans emploi	0	Nord Kivu	Katwa	1	4	gueri	4	0	0	0	0	0	0	0	0	0	0	0	0	0	0	0	0	0	0	0	0	1	0	0	1	0	0	0	0	0	0	0	0	0	Negatif	0	0
1380	male	17	Ans	11-20	0	sans emploi	0	Nord Kivu	Butembo	2	4	gueri	4	0	1	0	1	1	0	0	0	1	0	0	0	0	0	0	0	0	0	0	0	0	0	0	0	0	0	0	0	0	0	0	0	0	Negatif	0	0
1381	male	18	Ans	11-20	0	sans emploi	0	Nord Kivu	Butembo	2	4	gueri	4	1	1	0	1	1	0	0	0	0	0	0	0	0	0	0	0	0	0	0	0	0	0	0	0	0	0	0	0	0	0	0	0	0	Negatif	0	0
1382	female	24	Ans	21-30	0			Nord Kivu	Kayna	4	4	gueri	4	0	0	0	0	0	0	0	0	0	0	0	0	0	0	0	0	0	0	0	0	0	0	0	0	0	0	0	0	0	0	0	0	0	Negatif	0	0
1383	male	26	Ans	21-30	1	health worker	1	Nord Kivu	Katwa	7	4	gueri	2	1	1	0	0	0	0	0	0	0	0	0	0	0	0	0	0	0	0	0	0	0	0	0	1	0	0	0	0	0	0	0	0	0	Negatif	0	0
1384	female	3	Ans	0-10	0	sans emploi	0	Nord Kivu	Butembo	1	4	gueri	3	0	0	0	1	1	1	0	0	0	0	0	0	0	0	0	0	0	0	0	0	0	0	0	0	0	0	0	0	0	0	0	0	0	Negatif	0	0
1385	male	30	Mois	0-10	0	sans emploi	0	Nord Kivu	Butembo	2	4	gueri	3	0	1	1	0	0	0	0	0	0	1	0	0	0	0	0	0	0	0	0	0	0	0	0	0	0	0	0	0	0	0	0	0	0	Negatif	0	0
1386	male	25	Ans	21-30	1	autre	0	Nord Kivu	Butembo	2	4	gueri	4	0	0	0	0	0	0	0	0	0	1	0	0	0	1	0	0	0	0	0	0	0	0	0	0	0	0	0	0	0	0	0	0	0	Negatif	0	0
1387	female	35	Ans	31-40	1			Nord Kivu	Butembo	2	4	gueri	3	0	0	0	0	0	0	0	0	0	0	0	0	0	0	0	0	0	0	0	0	0	0	0	0	0	0	0	0	0	0	0	0	0	Negatif	0	0
1388	female	64	Ans	60+	1	autre	0	Nord Kivu	Katwa	2	4	gueri	17	0	0	0	1	1	0	0	1	1	0	0	0	0	0	0	0	0	0	0	0	0	0	0	0	0	0	0	0	0	0	0	0	0	positif	1	0
1389	female	42	Ans	41-50	1	autre	0	Nord Kivu	Musienene	2	4	gueri	3	0	1	1	1	1	1	0	0	1	0	0	0	0	0	0	0	0	0	0	0	0	0	0	0	0	0	0	0	0	0	0	0	0	Negatif	0	0
1390	female	42	Ans	41-50	1	health worker	1	Nord Kivu	Kalunguta	10	4	gueri	3	0	1	0	1	0	0	0	1	1	0	0	0	0	0	0	0	0	0	0	0	0	0	0	0	0	0	0	0	0	0	0	0	0	Negatif	0	0
1391	male	27	Ans	21-30	1	health worker	1	Nord Kivu	Kalunguta	5	4	gueri	1	0	0	0	1	0	0	0	1	1	1	1	0	0	0	0	0	0	0	0	0	0	0	0	0	0	0	0	0	0	0	0	0	0	Negatif	0	0
1392	male	31	Ans	31-40	1	autre	0	Nord Kivu	Katwa	5	4	gueri	2	0	0	0	1	0	0	0	1	0	0	0	0	0	0	0	0	0	0	0	0	0	0	0	0	0	0	0	0	0	0	0	0	0	Negatif	0	0
1393	male	50	Ans	41-50	1	famer	1	Nord Kivu	Kalunguta	5	4	gueri	3	0	1	1	1	1	1	0	0	0	1	0	1	1	1	0	0	0	0	0	0	0	0	0	0	0	0	0	0	0	0	0	0	0	Negatif	0	0
1394	female	23	Ans	21-30	0	menagere	0	Nord Kivu	Kalunguta	5	4	gueri	2	0	1	1	0	0	0	0	0	0	0	0	0	0	0	0	0	0	0	0	0	0	0	0	0	0	0	0	0	0	0	0	0	0	Negatif	0	0
1395	male	5	Ans	0-10	0	sans emploi	0	Nord Kivu	Butembo	6	4	gueri	1	1	0	0	1	0	0	0	0	1	0	0	0	0	0	0	0	0	0	0	0	0	0	0	0	0	0	0	0	0	0	0	0	0	Negatif	0	0
1396	female	60	Ans	51-60	1	autre	0	Nord Kivu	Katwa	2	4	gueri	3	0	1	1	0	0	0	0	0	1	0	0	0	0	0	0	0	0	0	0	0	0	0	0	0	0	0	0	0	0	0	0	0	0	Negatif	1	0
1397	female	28	Ans	21-30	1			Nord Kivu	Katwa	1	4	gueri	3	0	0	0	0	0	0	0	0	0	0	0	0	0	0	0	0	0	0	0	0	0	0	0	0	0	0	0	0	0	0	0	0	0	Negatif	0	0
1398	male	22	Ans	21-30	0	sans emploi	0	Nord Kivu	Butembo	7	4	gueri	1	0	0	0	1	0	0	0	1	1	0	0	0	0	0	0	0	0	0	0	0	0	0	0	0	0	0	0	0	0	0	0	0	0	Negatif	0	0
1399	male	45	Ans	41-50	1	autre	0	Nord Kivu	Katwa	0	4	gueri	2	0	1	1	1	1	1	1	0	0	0	0	0	0	0	0	0	0	0	0	0	0	0	0	0	0	0	0	0	0	0	0	0	0	Negatif	0	0
1400	male	34	Ans	31-40	1	autre	0	Nord Kivu	Katwa	7	4	gueri	2	0	0	0	0	0	0	0	1	0	0	0	0	0	0	0	0	0	0	0	0	0	0	0	0	0	0	0	0	0	0	0	0	0	Negatif	0	0
1401	female	11	Ans	11-20	0	sans emploi	0	Nord Kivu	Butembo	1	4	gueri	3	0	0	0	0	0	0	0	0	0	0	0	0	0	0	0	0	0	0	0	0	0	0	0	0	0	0	0	0	0	0	0	0	0	Negatif	0	0
1402	female	3	Ans	0-10	0	sans emploi	0	Nord Kivu	Katwa	3	4	gueri	3	0	1	1	1	1	1	0	0	1	0	0	1	1	0	0	1	0	0	0	0	0	0	0	0	0	0	0	0	0	0	0	0	0	Negatif	0	0
1403	male	34	Ans	31-40	1	sans emploi	0	Nord Kivu		3	4	gueri	3	1	1	1	1	1	1	0	0	1	0	0	0	0	0	0	0	0	0	0	0	0	0	0	0	0	0	0	0	0	0	0	0	0	Negatif	1	0
1404	female	8	Ans	0-10	0	sans emploi	0	Nord Kivu	Butembo	2	4	gueri	3	0	0	0	0	1	0	0	0	1	1	0	0	0	0	0	0	0	0	0	0	0	0	0	0	0	0	0	0	0	0	0	0	0	Negatif	0	0
1405	male	45	Ans	41-50	1	famer	1	Nord Kivu	Musienene	4	4	gueri	3	1	1	1	0	0	0	0	0	0	0	0	0	0	0	0	0	0	0	0	0	0	0	0	0	0	0	0	0	0	0	0	0	0	Negatif	0	0
1406	female	8	Ans	0-10	0	sans emploi	0	Nord Kivu	Butembo	1	4	gueri	3	0	1	1	1	1	1	0	0	0	0	0	0	0	0	0	0	0	0	0	0	0	0	0	0	0	0	0	0	0	0	0	0	0	Negatif	0	0
1407	female	5	Ans	0-10	0	sans emploi	0	Nord Kivu	Katwa	3	4	gueri	4	0	0	0	0	1	0	0	0	1	1	0	0	0	0	0	0	0	0	0	0	0	0	0	0	0	0	0	0	0	0	0	0	0	Negatif	0	0
1408	female	25	Ans	21-30	1	autre	0	Nord Kivu	Katwa	0	4	gueri	4	1	0	0	0	0	1	0	0	1	1	0	0	0	0	0	0	0	0	0	0	0	0	0	0	0	0	0	0	0	0	0	0	0	Negatif	0	0
1409	female	16	Ans	11-20	0			Nord Kivu		3	4	gueri	3	0	0	0	0	0	0	0	0	0	0	0	0	0	0	0	0	0	0	0	0	0	0	0	0	0	0	0	0	0	0	0	0	0	Negatif	0	0
1410	male	12	Ans	11-20	0	sans emploi	0	Nord Kivu		2	4	gueri	3	0	0	0	0	0	0	0	0	0	0	0	0	0	0	0	0	0	0	0	0	0	0	0	0	0	0	0	0	0	0	0	0	0	Negatif	0	0
1411	male	32	Ans	31-40	1	autre	0	Nord Kivu	Butembo	9	4	gueri	2	1	1	1	1	1	1	0	0	1	0	0	0	0	0	0	0	0	0	0	0	0	0	0	0	0	0	0	0	0	0	0	0	0	Negatif	0	0
1412	male	18	Ans	11-20	0	sans emploi	0	Nord Kivu	Butembo	4	5	gueri	1	0	1	1	1	1	0	0	0	0	1	0	0	0	0	0	0	0	0	0	0	0	0	0	0	0	0	0	0	0	0	0	0	0	Negatif	0	0
1413	female	28	Ans	21-30	1	sans emploi	0	Nord Kivu	Butembo	7	5	gueri	2	0	0	0	0	0	0	0	1	0	0	0	0	0	0	0	0	0	0	0	0	0	0	0	0	0	0	0	0	0	0	0	0	0	Negatif	0	0
1414	male	37	Ans	31-40	1	autre	0	Nord Kivu	Katwa	3	5	gueri	3	0	1	0	1	1	0	1	1	0	0	0	0	0	0	0	0	0	0	0	0	0	0	0	0	0	0	0	0	0	0	0	0	0	Negatif	1	0
1415	female	22	Ans	21-30	0	autre	0	Nord Kivu	Butembo	0	5	gueri	3	0	0	0	0	0	0	0	0	0	1	0	0	0	0	0	0	0	0	0	0	1	0	0	1	0	0	0	1	0	0	0	0	0	Negatif	0	0
1416	female	28	Ans	21-30	1	health worker	1	Nord Kivu	Butembo	3	5	gueri	3	0	0	0	0	0	0	0	0	0	0	0	0	0	0	0	0	0	0	0	0	1	0	0	0	0	0	0	0	1	0	0	0	0	Negatif	0	0
1417	female	27	Ans	21-30	1	autre	0	Nord Kivu	Butembo	4	5	gueri	3	0	1	0	1	1	1	0	0	1	0	0	0	0	0	0	0	0	0	0	0	0	0	0	0	0	0	0	0	0	0	0	0	0	Negatif	0	0
1418	male	23	Ans	21-30	0	autre	0	Nord Kivu	Butembo	3	5	gueri	3	0	0	1	1	0	0	1	1	1	1	0	1	1	0	0	0	0	0	0	0	0	0	0	0	0	0	0	0	0	0	0	0	0	Negatif	0	0
1419	female	28	Ans	21-30	1	menagere	0	Nord Kivu	Butembo	1	5	gueri	3	1	0	1	1	1	0	0	1	0	0	0	0	0	0	0	0	0	0	0	0	0	0	0	0	0	0	0	0	0	0	0	0	0	Negatif	0	0
1420	male	14	Ans	11-20	0	sans emploi	0	Nord Kivu	Musienene	0	4	gueri	5	0	0	0	1	1	0	0	0	1	1	1	0	0	0	0	0	0	0	0	0	0	0	0	0	0	0	0	0	0	0	0	0	0	Negatif	1	0
1421	male	9	Ans	0-10	0	sans emploi	0	Nord Kivu	Butembo	2	5	gueri	3	0	1	0	0	0	0	0	1	1	0	0	0	0	0	0	0	0	0	0	0	0	0	0	0	0	0	0	0	0	0	0	0	0	Negatif	0	0
1422	male	38	Ans	31-40	1	famer	1	Nord Kivu	Butembo	2	5	gueri	3	0	1	1	1	1	1	0	0	0	0	0	0	0	0	0	0	0	0	0	0	0	0	0	0	0	0	0	0	0	0	0	0	0	Negatif	0	0
1423	male	8	Ans	0-10	0	sans emploi	0	Nord Kivu	Butembo	1	5	gueri	3	1	1	0	1	0	0	0	0	1	0	0	0	0	0	0	0	0	0	0	0	0	0	0	0	0	0	0	0	0	0	0	0	0	Negatif	0	0
1424	male	38	Mois	0-10	0	sans emploi	0	Nord Kivu	Butembo	1	5	gueri	3	1	1	1	1	1	0	0	0	1	0	0	0	0	0	0	0	0	0	0	0	0	0	0	0	0	0	0	0	0	0	0	0	0	Negatif	0	0
1425	male	12	Mois	0-10	0	sans emploi	0	Nord Kivu	Butembo	9	5	gueri	2	0	1	1	1	1	0	0	0	0	0	0	0	0	0	0	0	0	0	0	0	0	0	0	0	0	0	0	0	0	0	0	0	0	Negatif	0	0
1426	male	65	Ans	60+	1	autre	0	Nord Kivu	Butembo	3	5	gueri	12	0	0	0	0	0	0	0	0	0	0	0	1	0	0	0	0	0	0	0	1	0	0	0	0	0	0	0	0	0	0	0	0	0	positif	0	0
1427	female	29	Ans	21-30	1	autre	0	Nord Kivu	Butembo	1	5	gueri	3	1	0	0	1	1	0	0	0	1	0	0	0	0	0	0	0	0	0	0	0	1	0	0	0	0	0	0	0	1	0	1	0	0	Negatif	0	0
1428	male	18	Ans	11-20	0			Nord Kivu	Butembo	2	5	gueri	3	0	0	0	0	0	0	0	0	0	0	0	0	0	0	0	0	0	0	0	0	0	0	0	0	0	0	0	0	0	0	0	0	0	Negatif	0	0
1429	female	81	Ans	60+	1	famer	1	Nord Kivu	Katwa	23	5	deces	5	0	0	0	1	1	0	0	1	0	0	0	0	0	0	0	0	0	0	0	0	0	0	0	0	0	0	0	0	0	0	0	0	0	positif	0	0
1430	female	35	Ans	31-40	1	autre	0	Nord Kivu	Katwa	5	5	deces	3	0	1	1	1	1	1	0	0	0	1	0	0	0	0	0	0	0	0	0	0	0	0	0	0	0	0	0	0	0	0	0	0	0	positif	0	0
1431	female	11	Ans	11-20	0	sans emploi	0	Nord Kivu	Katwa	3	5	gueri	4	1	1	0	0	0	0	0	0	0	1	0	0	0	0	0	0	0	0	0	0	0	0	0	0	0	0	0	0	0	0	0	0	0	Negatif	0	0
1432	male	27	Ans	21-30	1	autre	0	Nord Kivu	Butembo	1	5	gueri	4	1	1	1	1	1	0	0	1	1	0	0	0	0	0	0	0	0	0	0	0	0	0	0	0	0	0	0	0	0	0	0	0	0	Negatif	0	0
1433	male	20	Ans	11-20	0	sans emploi	0	Nord Kivu	Butembo	2	5	gueri	3	1	0	0	1	1	1	0	0	0	0	1	0	0	0	0	0	0	0	0	0	0	0	0	0	0	0	0	0	0	0	0	0	0	Negatif	1	0
1434	male	2	Ans	0-10	0	sans emploi	0	Nord Kivu	Katwa	2	5	gueri	3	0	0	0	0	0	0	0	0	0	0	0	0	0	0	0	0	0	0	0	0	0	0	0	0	0	0	0	0	0	0	0	0	0	Negatif	0	0
1435	male	23	Ans	21-30	0	autre	0	Nord Kivu	Katwa	2	5	gueri	3	0	0	0	0	1	0	1	1	1	1	1	0	0	0	0	0	0	0	0	0	0	0	0	0	0	0	0	0	0	0	0	0	0	Negatif	0	0
1436	male	18	Ans	11-20	0	autre	0	Nord Kivu	Butembo	1	5	gueri	3	0	0	0	0	0	0	0	1	1	0	0	0	0	0	0	0	0	0	0	0	0	0	0	0	0	0	0	0	0	0	0	0	0	Negatif	1	0
1437	female	48	Ans	41-50	1	menagere	0	Nord Kivu	Butembo	6	5	gueri	1	0	0	0	1	1	0	1	1	0	0	0	0	0	1	0	0	0	0	0	0	0	0	0	0	0	0	0	0	0	0	0	0	0	Negatif	0	0
1438	male	49	Ans	41-50	1	famer	1	Nord Kivu	Katwa	3	5	gueri	3	0	1	0	1	1	0	1	1	0	0	0	0	0	0	0	0	0	0	0	0	0	0	0	0	0	0	0	0	0	0	0	0	0	Negatif	0	0
1439	female	54	Ans	51-60	1	menagere	0	Nord Kivu	Butembo		5	gueri	3	0	0	0	0	0	0	0	0	0	0	0	0	0	0	0	0	0	0	0	0	0	0	0	0	0	0	0	0	0	0	0	0	0	Negatif	0	0
1440	female	18	Ans	11-20	0	sans emploi	0	Nord Kivu	Katwa	3	5	gueri	3	0	1	0	1	1	0	1	0	0	1	0	1	0	0	0	0	0	0	0	0	0	0	0	0	0	0	0	0	0	0	0	0	0	Negatif	0	0
1441	female	3	Ans	0-10	0	sans emploi	0	Nord Kivu	Katwa		5	gueri	3	1	1	0	0	1	0	0	1	1	0	0	0	0	0	0	0	0	0	0	0	0	0	0	0	0	0	0	0	0	0	0	0	0	Negatif	1	0
1442	female	15	Ans	11-20	0	sans emploi	0	Nord Kivu	Katwa	1	5	gueri	3	1	1	0	1	1	1	0	1	1	0	0	0	0	0	0	0	0	0	0	0	0	0	0	0	0	0	0	0	0	0	0	0	0	Negatif	1	0
1443	male	2	Ans	0-10	0	sans emploi	0	Nord Kivu	Katwa	3	5	gueri	3	0	1	1	1	1	1	0	0	1	1	0	0	0	0	0	0	0	0	0	0	0	0	0	0	0	0	0	0	0	0	0	0	0	Negatif	0	0
1444	female	50	Ans	41-50	1	menagere	0	Nord Kivu	Katwa	3	5	gueri	3	0	1	1	0	0	1	0	0	0	0	0	0	0	0	0	0	0	0	0	0	0	0	0	0	0	0	0	0	0	0	0	0	0	Negatif	0	0
1445	female	15	Ans	11-20	0	sans emploi	0	Nord Kivu	Butembo	4	5	gueri	3	1	0	0	1	1	0	0	1	1	0	0	0	0	0	0	0	0	0	0	0	0	0	0	0	0	0	0	0	0	0	0	0	0	Negatif	0	0
1446	female	16	Ans	11-20	0	sans emploi	0	Nord Kivu	Butembo	7	5	gueri	12	0	0	0	0	0	0	0	0	0	0	0	0	0	0	0	0	0	0	0	0	0	1	0	0	0	0	0	0	0	0	0	0	0	positif	0	0
1447	female	36	Ans	31-40	1			Nord Kivu	Butembo	10	5	gueri	2	0	0	0	0	0	1	0	0	1	0	0	0	0	0	0	0	0	0	0	0	0	0	0	0	0	0	0	0	0	0	0	0	0	Negatif	0	0
1448	female	48	Ans	41-50	1	health worker	1	Nord Kivu	Katwa	5	5	gueri	13	0	0	0	0	0	0	0	0	0	0	0	1	0	0	0	0	0	0	0	1	0	0	0	0	0	0	0	0	0	0	0	0	0	positif	0	0
1449	female	11	Mois	0-10	0	sans emploi	0	Nord Kivu	Butembo	2	5	gueri	3	0	0	1	1	0	1	0	0	0	1	0	0	0	0	0	0	0	0	0	0	0	0	0	0	0	0	0	0	0	0	0	0	0	Negatif	0	0
1450	female	14	Ans	11-20	0	sans emploi	0	Nord Kivu	Katwa	0	5	gueri	27	0	0	0	1	0	0	0	0	0	0	0	0	0	0	0	0	0	0	0	0	0	0	0	0	0	0	0	0	0	0	0	0	0	positif	0	0
1451	female	7	Ans	0-10	0	sans emploi	0	Nord Kivu	Katwa	2	5	gueri	3	0	0	0	0	0	0	0	0	0	0	0	0	0	0	0	0	0	0	0	0	0	0	0	0	0	0	0	0	0	0	0	0	0	Negatif	0	0
1452	female	18	Mois	0-10	0	sans emploi	0	Nord Kivu	Katwa	14	5	deces	2	0	0	0	0	0	0	1	1	0	1	0	0	0	0	0	0	0	0	0	0	0	0	0	0	0	0	0	0	0	0	0	0	0	positif	1	0
1453	female	40	Ans	31-40	1	menagere	0	Nord Kivu	Katwa	2	5	gueri	12	0	1	1	1	1	1	0	0	1	1	1	0	0	0	0	0	0	0	0	0	0	0	0	0	0	0	0	0	0	0	0	0	0	positif	1	0
1454	female	20	Ans	11-20	0	menagere	0	Nord Kivu	Katwa	4	5	gueri	4	1	1	1	0	1	1	0	0	1	1	0	0	0	0	0	0	0	0	0	0	0	0	0	0	0	0	0	0	0	0	0	0	0	Negatif	0	0
1455	female	3	Ans	0-10	0	sans emploi	0	Nord Kivu	Katwa	2	5	gueri	4	1	1	1	0	1	0	0	0	1	1	0	0	0	0	0	0	0	0	0	0	0	0	0	0	0	0	0	0	0	0	0	0	0	Negatif	0	0
1456	female	12	Ans	11-20	0	sans emploi	0	Nord Kivu	Katwa	2	5	gueri	4	0	0	0	1	0	0	1	1	0	1	1	0	0	0	0	0	0	0	0	0	0	0	0	0	0	0	0	0	0	0	0	0	0	Negatif	0	0
1457	female	19	Ans	11-20	0	menagere	0	Nord Kivu	Katwa	13	5	gueri	2	1	0	0	1	0	0	0	1	1	1	0	0	0	0	0	0	0	0	0	0	0	0	0	0	0	0	0	0	0	0	0	0	0	Negatif	1	0
1458	female	41	Ans	41-50	1	menagere	0	Nord Kivu	Katwa	0	5	gueri	4	0	0	0	0	0	0	0	0	1	1	0	0	0	0	0	0	0	0	0	0	0	0	0	0	0	0	0	0	0	0	0	0	0	Negatif	1	0
1459	female	2	Ans	0-10	0			Nord Kivu	Katwa	9	5	gueri	2	0	0	0	0	0	0	0	0	0	0	1	1	0	0	0	0	0	0	0	0	0	0	0	0	0	0	0	0	0	0	0	0	0	Negatif	0	0
1460	female	16	Ans	11-20	0	sans emploi	0	Nord Kivu	Kalunguta	9	5	gueri	4	1	1	1	1	1	1	0	1	0	0	0	0	0	0	0	0	0	0	0	0	0	0	0	0	0	0	0	0	0	0	0	0	0	Negatif	0	0
1461	male	69	Ans	60+	1	famer	1	Nord Kivu	Butembo	1	5	gueri	4	0	1	0	1	1	1	0	0	0	0	0	0	0	0	0	0	0	1	0	0	1	0	0	0	0	1	0	0	0	0	0	0	0	Negatif	0	0
1462	male	17	Ans	11-20	0	famer	1	Nord Kivu	Butembo	3	5	gueri	3	0	0	0	1	1	0	0	0	0	1	0	0	0	0	0	0	0	0	0	0	0	0	0	0	0	0	0	0	0	0	0	0	0	Negatif	0	0
1463	female	11	Ans	11-20	0	sans emploi	0	Nord Kivu	Katwa	25	5	deces	7	1	1	0	1	1	1	0	1	1	1	0	1	1	0	0	0	0	0	0	0	1	0	0	1	1	1	0	1	0	0	0	0	0	positif	1	0
1464	male	31	Ans	31-40	1	health worker	1	Nord Kivu	Katwa	3	5	gueri	3	0	1	0	0	0	0	0	1	1	0	0	0	0	0	0	0	0	0	0	0	0	0	0	0	0	0	0	0	0	0	0	0	0	Negatif	0	0
1465	female	18	Ans	11-20	0	menagere	0	Nord Kivu	Butembo	6	5	gueri	1	0	0	0	1	1	0	0	1	1	0	0	1	0	0	0	0	0	0	0	0	0	0	0	0	0	0	0	0	0	0	0	0	0	Negatif	0	0
1466	male	13	Ans	11-20	0	sans emploi	0	Nord Kivu	Butembo	3	5	gueri	3	0							1	1	1											1	0	0	1	0	0	0	0	0	0	0	0	0	Negatif	0	0
1467	female	46	Ans	41-50	1	menagere	0	Nord Kivu	Katwa	6	5	gueri	1	0	1	0	1	0	1	0	0	0	0	0	0	0	0	0	0	0	0	0	0	0	0	0	0	0	0	0	0	0	0	0	0	0	Negatif	0	0
1468	female	8	Ans	0-10	0	sans emploi	0	Nord Kivu	Katwa	1	5	gueri	3	1	1	0	1	1	0	0	0	0	0	0	0	0	0	0	0	0	0	0	0	0	0	0	0	0	0	0	0	0	0	0	0	0	Negatif	0	0
1469	female	18	Ans	11-20	0			Nord Kivu	Katwa	1	5	gueri	3	0	0	0	0	0	0	0	0	0	0	0	0	0	0	0	0	0	0	0	0	0	0	0	0	0	0	0	0	0	0	0	0	0	Negatif	0	0
1470	male	27	Ans	21-30	1	health worker	1	Nord Kivu	Butembo	2	5	gueri	3	1	0	0	0	0	1	0	0	1	0	0	0	0	0	0	0	0	0	0	0	0	0	0	0	0	0	0	0	0	0	0	0	0	Negatif	1	0
1471	male	73	Ans	60+	1	autre	0	Nord Kivu	Katwa	1	5	gueri	3	0	1	0	1	0	1	0	0	1	0	0	0	0	0	0	0	0	0	0	0	0	0	0	0	0	0	0	0	0	0	0	0	0	Negatif	0	0
1472	male	18	Ans	11-20	0			Nord Kivu	Butembo	1		gueri	3	0	0	0	0	0	0	0	0	0	0	0	0	0	0	0	0	0	0	0	0	0	0	0	0	0	0	0	0	0	0	0	0	0	Negatif	0	0
1473	female	29	Ans	21-30	1	autre	0	Nord Kivu	Katwa	0	5	deces	2	1	0	0	1	1	0	1	1	0	0	1	0	0	0	0	0	0	0	0	0	0	0	0	0	0	0	0	0	0	0	0	0	0	Negatif	0	0
1474	female	30	Mois	0-10	0	sans emploi	0	Nord Kivu	Katwa	3	5	gueri	3	1	0	0	1	0	1	0	1	0	1	1	0	0	0	0	0	0	0	0	0	0	0	0	0	0	0	0	0	0	0	0	0	0	Negatif	1	0
1475	female	23	Ans	21-30	0	sans emploi	0	Nord Kivu	Butembo	2	5	gueri	4	0	1	1	0	1	1	0	0	1	0	0	0	0	0	0	0	0	0	0	0	0	0	0	0	0	0	0	0	0	0	0	0	0	Negatif	1	0
1476	female	20	Ans	11-20	0	sans emploi	0	Nord Kivu	Butembo	0	5	gueri	3	1	0	0	1	0	0	0	1	1	0	0	0	0	0	0	0	0	0	0	0	0	0	0	0	0	0	0	0	0	0	0	0	0	Negatif	0	0
1477	female	1	Ans	0-10	0	sans emploi	0	Nord Kivu	Butembo	0	5	gueri	3	0	0	1	1	1	1	0	1	0	1	1	1	0	0	0	0	0	0	0	0	0	0	0	0	0	0	0	0	0	0	0	0	0	Negatif	0	0
1478	male	63	Ans	60+	1	famer	1	Nord Kivu	Katwa	12	5	gueri	2	0	0	0	0	0	0	1	1	1	1	0	0	0	0	0	0	0	0	0	0	0	0	0	0	0	0	0	0	0	0	0	0	0	Negatif	0	0
1479	male	15	Mois	0-10	0	sans emploi	0	Nord Kivu	Katwa	0	5	gueri	20	0	0	0	0	0	0	0	0	0	0	0	0	0	0	0	0	0	0	0	0	0	0	0	0	0	1	0	0	0	0	0	0	0	positif	0	0
1480	female	11	Mois	0-10	0	sans emploi	0	Nord Kivu	Katwa	6	5	gueri	3	0	1	1	1	1	0	0	0	0	0	0	0	0	0	0	0	0	0	0	0	0	0	0	0	0	0	0	0	0	0	0	0	0	Negatif	0	0
1481	male	25	Ans	21-30	1	autre	0	Nord Kivu	Butembo	4	5	gueri	20	0	0	0	0	0	0	0	0	0	0	0	1	0	0	0	0	0	0	0	1	0	0	0	0	0	0	0	0	0	0	0	0	0	positif	0	0
1482	male	3	Ans	0-10	0	sans emploi	0	Nord Kivu	Katwa	2	5	gueri	3	0	0	1	0	0	0	0	0	0	0	0	0	0	0	0	0	0	0	0	0	0	0	0	0	0	0	0	0	0	0	0	0	0	Negatif	1	0
1483	female	35	Ans	31-40	1			Nord Kivu	Katwa	2	5	gueri	3	0	0	1	1	0	1	0	1	1	0	1	0	0	0	0	0	0	0	0	0	0	0	0	0	0	0	0	0	0	0	0	0	0	Negatif	1	0
1484	male	6	Ans	0-10	0	sans emploi	0	Nord Kivu	Butembo	0	5	gueri	2	1	0	0	0	1	0	0	1	1	1	0	0	0	0	0	0	0	0	0	0	0	0	0	0	0	0	0	0	0	0	0	0	0	Negatif	0	0
1485	female	17	Ans	11-20	0	sans emploi	0	Nord Kivu	Butembo	0	5	gueri	2	0	1	0	1	0	1	0	0	0	1	0	0	0	0	0	0	0	0	0	0	0	0	0	0	0	0	0	0	0	0	0	0	0	Negatif	1	0
1486	male	5	Ans	0-10	0	sans emploi	0	Nord Kivu	Katwa	10	5	gueri	2	0	0	0	1	1	1	0	0	1	0	0	0	0	0	0	0	0	0	0	0	0	0	0	0	0	0	0	0	0	0	0	0	0	Negatif	0	0
1487	male	15	Ans	11-20	0	sans emploi	0	Nord Kivu	Katwa	2	5	gueri	3	1	0	0	1	1	0	0	0	0	1	0	0	0	0	0	0	0	0	0	0	0	0	0	0	0	0	0	0	0	0	0	0	0	Negatif	1	0
1488	female	30	Ans	21-30	1	menagere	0	Nord Kivu	Katwa	2	5	gueri	3	0	0	0	1	1	0	0	1	1	0	0	0	0	0	0	0	0	0	0	0	0	0	0	0	0	0	0	0	0	0	0	0	0	Negatif	1	0
1489	male	70	Ans	60+	1	autre	0	Nord Kivu	Butembo	18		gueri	2	1	0	0	1	1	1	0	0	0	1	0	0	0	0	0	0	0	0	0	0	0	0	0	0	0	0	0	0	0	0	0	0	0	Negatif	0	0
1490	female	65	Ans	60+	1			Nord Kivu	Katwa	2	5	gueri	3	0	1	1	1	1	0	0	1	0	1	0	0	0	0	0	0	0	0	0	0	0	0	0	0	0	0	0	0	0	0	0	0	0	Negatif	0	0
1491	male	32	Ans	31-40	1	autre	0	Nord Kivu	Butembo	0	5	gueri	3	0	0	0	1	1	1	0	0	1	0	0	1	0	0	0	0	0	0	0	0	0	0	0	0	0	0	0	0	0	0	0	0	0	Negatif	0	0
1492	female	28	Ans	21-30	1	health worker	1	Nord Kivu	Butembo	2		gueri	3	0	0	0	1	1	0	0	0	1	1	0	0	0	0	0	0	0	0	0	0	0	0	0	0	0	0	0	0	0	0	0	0	0	Negatif	1	0
1493	male	11	Ans	11-20	0	sans emploi	0	Nord Kivu	Butembo	0	5	gueri	3	1	0	0	1	0	1	0	0	0	0	0	0	0	0	1	0	0	0	0	0	0	0	0	0	0	0	0	0	0	0	0	0	0	Negatif	1	0
1494	female	27	Ans	21-30	1	famer	1	Nord Kivu	Butembo	1	5	gueri	3	1	0	0	1	0	0	0	0	1	0	0	0	0	0	0	0	0	0	0	0	0	0	0	0	0	0	0	0	0	0	0	0	0	Negatif	1	0
1495	female	4	Ans	0-10	0	sans emploi	0	Nord Kivu	Katwa	1	5	gueri	2	1	1	0	1	1	1	0	0	1	1	0	0	0	0	0	0	0	0	0	0	0	0	0	0	0	0	0	0	0	0	0	0	0	Negatif	0	0
1496	female	30	Ans	21-30	1			Nord Kivu	MUSIENENE		5	gueri	3	0	0	0	0	0	1	0	0	1	0	0	0	0	0	0	0	0	0	0	0	1	0	0	0	0	0	0	0	1	0	0	0	0	Negatif	0	0
1497	female	39	Ans	31-40	1			Nord Kivu		2	5	gueri	3	0	0	0	0	0	0	0	0	0	0	0	0	0	0	0	0	0	0	0	0	0	0	0	0	0	0	0	0	0	0	0	0	0	Negatif	0	0
1498	male	17	Ans	11-20	0	sans emploi	0	Nord Kivu	Katwa	6	5	gueri	2	0	1	0	0	0	1	0	0	1	0	0	0	0	0	0	0	0	0	0	0	0	0	0	0	0	0	0	0	0	0	0	0	0	Negatif
1499	female	40	Ans	31-40	1			Nord Kivu	Katwa	7	5	gueri	4	0	0	0	1	0	0	1	0	1	1	0	0	0	0	0	0	0	0	0	0	0	0	0	0	0	0	0	0	0	0	0	0	0	Negatif	1	0
1500	female	70	Ans	60+	1	menagere	0	Nord Kivu	Butembo	2	5	gueri	3	1	0	0	0	1	0	0	1	1	1	0	0	0	0	0	0	0	0	0	0	0	0	0	0	0	0	0	0	0	0	0	0	0	Negatif	0	0
1501	female	20	Ans	11-20	0	sans emploi	0	Nord Kivu	Butembo	7	5	gueri	2	0	1	0	1	1	1	0	0	1	0	0	0	0	0	0	0	0	0	0	0	1	0	0	0	0	0	0	0	1	0	0	0	0	Negatif	0	0
1502	female	39	Ans	31-40	1	health worker	1	Nord Kivu	Butembo	3	5	gueri	2	0	1	0	1	0	0	0	0	1	0	0	0	0	0	0	0	0	0	0	0	0	0	0	0	0	0	0	0	0	0	0	0	0	Negatif	1	0
1503	male	8	Mois	0-10	0	sans emploi	0	Nord Kivu	Katwa	1	5	gueri	3	1	1	1	1	0	0	0	0	0	1	0	0	0	0	0	0	0	0	0	0	0	0	0	0	0	0	0	0	0	0	0	0	0	Negatif	0	0
1504	male	26	Ans	21-30	1	health worker	1	Nord Kivu	Butembo	12	5	gueri	3	0	0	0	0	0	0	0	0	1	1	0	1	1	0	1	0	0	0	0	0	0	0	0	0	0	0	0	0	0	0	0	0	0	Negatif	0	0
1505	female	56	Ans	51-60	1	famer	1	Nord Kivu	BIENA		5	gueri	3	1	0	1	0	0	1	1	1	1	0	0	0	0	0	0	0	0	0	0	0	0	0	0	0	0	0	0	0	0	0	0	0	0	Negatif	1	0
1506	male	28	Ans	21-30	1	famer	1	Nord Kivu	BIENA	1	5	gueri	3	1	0	1	0	0	0	1	1	1	0	0	0	0	0	1	0	0	0	0	0	0	0	0	0	0	0	0	0	0	0	0	0	0	Negatif	1	0
1507	male	22	Ans	21-30	0	autre	0	Nord Kivu	Butembo	3	5	gueri	1	1	1	1	0	0	1	0	1	1	0	0	1	1	0	0	0	0	0	0	0	0	0	0	0	0	0	0	0	0	0	0	0	0	Negatif	0	0
1508	male	18	Mois	0-10	0	sans emploi	0	Nord Kivu	Katwa	3	5	gueri	1	1	1	1	0	1	0	0	0	0	1	0	0	0	0	0	0	0	0	0	0	0	0	0	0	0	0	0	0	0	0	0	0	0	Negatif
1509	female	40	Ans	31-40	1	menagere	0	Nord Kivu	Katwa	1	5	gueri	3	1	0	0	0	0	1	1	0	1	1	0	0	0	0	0	0	0	0	0	0	0	0	0	0	0	0	0	0	0	0	0	0	0	Negatif	0	0
1510	male	4	Ans	0-10	0	sans emploi	0	Nord Kivu	Katwa	3	5	gueri	1	0	0	0	0	1	1	1	0	1	1	0	0	0	0	0	0	0	0	0	0	0	0	0	0	0	0	0	0	0	0	0	0	0	Negatif	0	0
1511	male	22	Ans	21-30	0	autre	0	Nord Kivu	Butembo	2	5	gueri	3	0	1	0	1	1	0	0	1	0	0	0	0	0	0	0	0	0	0	0	0	0	0	0	0	0	0	0	0	0	0	0	0	0	Negatif	1	0
1512	male	7	Ans	0-10	0	sans emploi	0	Nord Kivu	BIENA	6	5	gueri	2	0	0	0	0	0	0	0	0	0	1	0	0	0	0	0	0	0	0	0	0	0	0	0	0	0	0	0	0	0	0	0	0	0	Negatif
1513	male	52	Ans	51-60	1	famer	1	Nord Kivu	Vuhovi	7	5	gueri	2	0	1	1	0	0	0	0	0	0	1	0	0	0	0	0	0	0	0	0	0	0	0	0	0	0	0	0	0	0	0	0	0	0	Negatif	1	0
1514	male	20	Ans	11-20	0	autre	0	Nord Kivu	Butembo	6	5	gueri	3	0	0	1	1	0	0	0	1	1	1	0	0	0	0	0	0	0	0	0	0	0	0	0	0	0	0	0	0	0	0	0	0	0	Negatif	0	0
1515	male	18	Ans	11-20	0	autre	0	Nord Kivu	Butembo	2	5	gueri	3	0	1	0	1	1	0	0	0	1	0	0	0	0	0	0	0	0	0	0	0	0	0	0	0	0	0	0	0	0	0	0	0	0	Negatif	1	0
1516	female	37	Ans	31-40	1	famer	1	Nord Kivu	Kalunguta	0	5	gueri	3	0	0	0	0	1	0	0	0	0	0	1	0	0	0	1	0	0	0	0	0	0	0	0	0	0	0	0	0	0	0	0	0	0	Negatif	1	0
1517	female	7	Ans	0-10	0	sans emploi	0	Nord Kivu	Katwa	3	5	gueri	2	1	0	0	0	1	1	0	1	1	0	0	0	0	0	0	0	0	0	0	0	0	0	0	0	0	0	0	0	0	0	0	0	0	Negatif	1	0
1518	male	28	Ans	21-30	1	autre	0	Nord Kivu	Butembo		5	gueri	3	0	0	0	1	0	0	1	1	0	0	0	0	0	0	0	0	0	0	0	0	0	0	0	0	0	0	0	0	0	0	0	0	0	Negatif	0	0
1519	female	5	Mois	0-10	0	sans emploi	0	Nord Kivu	Katwa	2	5	gueri	3	1	1	1	0	0	0	0	0	0	1	0	0	0	0	0	0	0	0	0	0	0	0	0	0	0	0	0	0	0	0	0	0	0	Negatif	1	0
1520	male	19	Ans	11-20	0	sans emploi	0	Nord Kivu	Butembo	1	5	gueri	3	0	0	0	0	0	0	0	1	1	0	0	0	0	0	0	0	0	0	0	0	1	0	0	1	0	0	0	0	0	0	0	0	0	Negatif	1	0
1521	male	36	Ans	31-40	1	autre	0	Nord Kivu	MUSIENENE	5	5	gueri	2	1	0	0	1	0	0	0	0	1	0	0	0	0	0	1	0	0	0	0	0	0	0	0	0	0	0	0	0	0	0	0	0	0	Negatif	1	0
1522	male	48	Ans	41-50	1	famer	1	Nord Kivu	Katwa	10	5	gueri	3	0	0	1	0	0	1	1	1	1	1	0	0	0	0	0	0	0	0	0	0	0	0	0	0	0	0	0	0	0	0	0	0	0	Negatif	1	0
1523	female	25	Ans	21-30	1	menagere	0	Nord Kivu	Katwa	0	5	gueri	4	0	0	0	1	1	1	0	0	0	0	0	0	0	0	1	0	0	0	0	0	0	0	0	0	0	0	0	0	0	0	0	0	0	Negatif	1	0
1524	female	6	Ans	0-10	0	sans emploi	0	Nord Kivu	Katwa	0	5	gueri	3	0	1	0	1	1	1	0	0	0	0	0	0	0	0	0	0	0	0	0	0	0	0	0	0	0	0	0	0	0	0	0	0	0	Negatif	0	0
1525	male	5	Ans	0-10	0	sans emploi	0	Nord Kivu	Butembo	1	5	gueri	3	1	0	0	1	0	0	0	1	1	0	0	0	0	0	0	0	0	0	0	0	0	0	0	0	0	0	0	0	0	0	0	0	0	Negatif	0	0
1526	female	4	Ans	0-10	0	sans emploi	0	Nord Kivu	Katwa	1	5	gueri	4	1	1	1	1	1	1	0	0	1	1	0	0	0	0	0	0	0	0	0	0	0	0	0	0	0	0	0	0	0	0	0	0	0	Negatif	1	0
1527	female	37	Ans	31-40	1	autre	0	Nord Kivu	Katwa	7	5	gueri	3	0	1	1	0	1	1	1	1	1	1	0	0	0	0	0	0	0	0	0	0	1	0	0	0	1	0	0	0	0	0	0	0	0	Negatif	1	0
1528	female	3	Ans	0-10	0	sans emploi	0	Nord Kivu	Katwa	1	5	gueri	3	0	0	1	0	1	1	0	0	0	1	0	0	0	0	0	0	0	0	0	0	0	0	0	0	0	0	0	0	0	0	0	0	0	Negatif	1	0
1529	male	28	Ans	21-30	1	sans emploi	0	Nord Kivu	Butembo	1	5	gueri	4	1	0	0	1	0	0	0	0	1	1	0	0	0	0	0	0	0	0	0	0	0	0	0	0	0	0	0	0	0	0	0	0	0	Negatif	0	0
1530	male	39	Ans	31-40	1	famer	1	Nord Kivu	Butembo	17	5	gueri	2	1	1	0	1	1	0	1	1	0	1	0	0	0	0	0	0	0	0	0	0	0	0	0	0	0	0	0	0	0	0	0	0	0	Negatif	0	0
1531	female	11	Mois	0-10	0	sans emploi	0	Nord Kivu	Katwa	2	5	gueri	2	1	0	0	1	0	0	0	0	0	1	0	0	0	0	0	0	0	0	0	0	0	0	0	0	0	0	0	0	0	0	0	0	0	Negatif	0	0
1532	female	36	Ans	31-40	1	menagere	0	Nord Kivu	Butembo	1	5	gueri	3	0	0	0	0	0	1	1	1	1	0	0	1	0	0	0	0	0	0	0	0	0	0	0	0	0	0	0	0	0	0	0	0	0	Negatif	0	0
1533	female	37	Ans	31-40	1	menagere	0	Nord Kivu	Butembo	3	5	gueri	2	0	0	0	0	0	0	0	0	0	0	0	0	0	0	0	0	0	0	0	0	1	0	0	0	0	0	0	0	1	0	0	0	0	Negatif	0	0
1534	male	18	Mois	0-10	0			Nord Kivu	Katwa	0	5	gueri	4	0	0	1	0	1					1	0	0	0	0	0	0	0	0	0	0	0	0	0	0	0	0	0	0	0	0	0	0	0	Negatif	1	0
1535	male	13	Mois	0-10	0	sans emploi	0	Nord Kivu	Katwa	3	5	gueri	1	1	0	0	0	1	0	0	0	0	1	0	0	0	0	0	0	0	0	0	0	0	0	0	0	0	0	0	0	0	0	0	0	0	Negatif	0	0
1536	male	19	Ans	11-20	0	autre	0	Nord Kivu	Butembo	3	5	gueri	3	1	0	0	1	0	1	0	1	0	0	0	0	0	0	0	0	0	0	0	1	0	0	0	0	0	0	0	0	0	0	0	0	0	Negatif	0	0
1537	female	4	Ans	0-10	0	sans emploi	0	Nord Kivu	Butembo	1	5	gueri	3	0	0	0	1	0	1	1	1	1	0	0	0	0	0	0	0	0	0	0	0	0	0	0	0	0	0	0	0	0	0	0	0	0	Negatif	0	0
1538	female	15	Ans	11-20	0	famer	1	Nord Kivu	Butembo	3	5	gueri	4	1	1	0	1	1	1	0	1	1	0	0	0	0	1	0	0	0	0	0	0	0	0	0	0	0	0	0	0	0	0	0	0	0	Negatif	0	0
1539	male	42	Ans	41-50	1	autre	0	Nord Kivu	Katwa	6	5	gueri	4	0	0	0	1	1	1	0	1	0	0	0	0	0	0	0	0	0	0	0	0	0	0	0	0	0	0	0	0	0	0	0	0	0	Negatif	0	0
1540	male	23	Ans	21-30	0	sans emploi	0	Nord Kivu	Butembo	1	5	gueri	3	1	1	0	1	0	0	0	0	1	1	0	0	0	0	0	0	0	0	0	0	0	0	0	0	0	0	0	0	0	0	0	0	0	Negatif	0	0
1541	female	38	Ans	31-40	1	autre	0	Nord Kivu	Butembo	6	5	gueri	2	0	0	0	0	0	1	0	0	0	0	0	0	0	0	0	0	0	0	0	0	1	0	0	0	0	0	0	0	1	0	0	0	0	Negatif	0	0
1542	male	22	Ans	21-30	0	famer	1	Nord Kivu	Musienene	4	5	gueri	2	1	0	0	1	0	0	0	1	1	0	0	0	0	0	0	0	0	0	0	0	0	0	0	0	0	0	0	0	0	0	0	0	0	Negatif	0	0
1543	male	3	Ans	0-10	0	sans emploi	0	Nord Kivu	Katwa	2	5	gueri	3	1	1	1	1	1	1	0	0	0	0	0	0	0	0	0	0	0	0	0	0	0	0	0	0	0	0	0	0	0	0	0	0	0	Negatif
1544	female	30	Ans	21-30	1	autre	0	Nord Kivu	Butembo	12	5	gueri	2	1	0	0	0	0	0	0	0	0	0	0	0	0	0	0	0	0	0	0	0	0	0	0	0	0	0	0	0	0	0	0	0	0	Negatif	0	0
1545	male	39	Ans	31-40	1	autre	0	Nord Kivu	Katwa	16	5	gueri	2	0	1	1	1	1	0	0	1	0	0	0	0	0	0	0	0	0	0	0	0	0	0	0	0	0	0	0	0	0	0	0	0	0	Negatif	0	0
1546	male	3	Ans	0-10	0	sans emploi	0	Nord Kivu	Butembo	1	5	gueri	3	1	0	0	0	1	1	0	0	0	1	0	0	0	0	0	0	0	0	0	0	0	0	0	0	0	0	0	0	0	0	0	0	0	Negatif	0	0
1547	male	48	Ans	41-50	1	famer	1	Nord Kivu	Butembo	2	5	gueri	2	0	0	0	1	0	1	0	1	1	0	0	0	0	0	0	0	0	0	0	0	0	0	0	0	0	0	0	0	0	0	0	0	0	Negatif	0	0
1548	male	39	Ans	31-40	1	famer	1	Nord Kivu	MUSIENENE	1	5	gueri	2	0	0	0	0	1	0	0	0	1	0	0	0	0	0	0	0	0	0	0	0	0	0	0	0	0	0	0	0	0	0	0	0	0	Negatif	1	0
1549	female	34	Ans	31-40	1	famer	1	Nord Kivu	MUSIENENE	10	5	gueri	2	0	0	0	1	0	0	0	1	1	0	0	1	0	0	0	0	0	0	0	0	0	0	0	0	0	0	0	0	0	0	0	0	0	Negatif	0	0
1550	male	38	Ans	31-40	1	famer	1	Nord Kivu	Katwa	4	5	gueri	17	0	0	0	1	1	0	0	1	0	0	0	0	0	0	0	0	0	0	0	0	0	0	0	0	0	0	0	0	0	0	0	0	0	positif	1	0
1551	male	40	Ans	31-40	1	famer	1	Nord Kivu	MUSIENENE	6	5	gueri	3	0	1	1	0	1	1	0	0	0	1	0	0	0	1	0	0	1	0	0	0	1	0	0	0	1	1	1	0	0	0	0	0	0	Negatif	0	0
1552	male	29	Ans	21-30	1	autre	0	Nord Kivu	Butembo		5	gueri	3	0	0	0	0	0	1	0	0	1	1	0	0	0	0	0	0	0	0	0	0	0	0	0	0	0	0	0	0	0	0	0	0	0	Negatif	1	0
1553	male	17	Ans	11-20	0	sans emploi	0	Nord Kivu	Katwa	2	5	gueri	3	0	0	0	0	0	0	0	0	0	1	0	0	0	0	0	0	0	0	0	0	0	0	0	1	0	0	0	0	0	0	0	0	0	Negatif	0	0
1554	male	8	Ans	0-10	0	sans emploi	0	Nord Kivu	Butembo	7	5	gueri	2	0	0	1	1	1	0	0	0	0	1	0	0	0	0	0	0	0	0	0	0	0	0	0	0	0	0	0	0	0	0	0	0	0	Negatif	0	0
1555	male	10	Ans	0-10	0	sans emploi	0	Nord Kivu	Butembo	11	5	gueri		1	0	0	1	1	1	0	0	0	0	0	0	0	0	0	0	0	0	0	0	1	0	0	1	0	0	0	0	0	0	0	0	0	positif	0	0
1556	female	6	Ans	0-10	0	sans emploi	0	Nord Kivu	Butembo	2	5	gueri	5	1	0	0	0	0	0	0	0	0	1	1	0	0	0	0	0	0	0	1	1	0	0	0	0	0	0	0	0	0	0	0	0	0	positif	0	0
1557	male	21	Ans	21-30	0	sans emploi	0	Nord Kivu	Butembo	2	5	gueri	5	0	0	0	0	0	0	0	0	1	1	0	0	0	0	0	0	0	0	0	0	0	0	0	0	0	0	0	0	0	0	0	0	0	Negatif	1	0
1558	female	45	Ans	41-50	1	health worker	1	Nord Kivu	Musienene			gueri		1	0	0	1	1	0	0	1	1	1	0	0	0	0	0	1	0	0	0	0	0	0	0	0	0	0	0	0	0	0	0	0	0	Negatif	1	0
1559	male	13	Ans	11-20	0	sans emploi	0	Nord Kivu	Katwa	0	5	gueri	4	1	0	0	0	1	1	1	0	0	0	0	0	0	0	0	0	0	0	0	0	0	0	0	0	0	0	0	0	0	0	0	0	0	Negatif	1	0
1560	female	40	Ans	31-40	1	famer	1	Nord Kivu	Kalunguta			gueri			1	0	1	1	0	0	1	1	1	0	0	0	0	0	0	0	0	0	0	0	0	0	0	0	0	0	0	0	0	0	0	0	positif	1	0
1561	male	67	Ans	60+	1	famer	1	Nord Kivu	Butembo	19	5	deces	1	0	0	0	1	1	1	0	1	1	0	0	0	0	1	0	0	0	0	0	0	0	0	0	0	0	0	0	0	0	0	0	0	0	Negatif
1562	male	34	Ans	31-40	1	autre	0	Nord Kivu	Katwa	1	5	gueri	3		0	1	0	0	1	0	0	0	0	0	0	0	0	0	0	0	0	0	0													0	Negatif
1563	female	50	Ans	41-50	1	health worker	1	Nord Kivu	Katwa			gueri		1	0	0	0	0	0	0	0	1	1	0	0	0	0	0	0	0	0	0	0	0	0	0	0	0	0	0	0	0	0	0	0	0	positif	1	1
1564	male	53	Ans	51-60	1	famer	1	Nord Kivu	Katwa	0	5	deces	2	1	0	0	1	1	0	0	1	1	1	0	0	0	0	0	0	0	0	0	0	0	0	0	0	0	0	0	0	0	0	0	0	0	Negatif	0	0
1565	male	7	Ans	0-10	0	sans emploi	0	Nord Kivu	Katwa	1	5	gueri	3	1	0	0	0	0	0	0	0	1	0	0	1	1	0	0	0	0	0	0	0	0	0	0	0	0	0	0	0	0	0	0	0	0	Negatif	1	0
1566	male	19	Ans	11-20	0	autre	0	Nord Kivu	Katwa	5	5	gueri	5		1	0	1	0	0	1	0	1	0	0	1	1	0	1	0	0	0	0	0	0	0	0	0	0	0	0	0	0	0	0	0	0	positif	1	0
1567	female	13	Ans	11-20	0	sans emploi	0	Nord Kivu	Butembo	4	5	gueri	3		1	0	0	1	1	0	0	1	0	0	0	0	0	0	0	0	0	0	0	0	0	0	0	0	0	0	0	0	0	0	0	0	Negatif	0	0
1568	female	42	Ans	41-50	1	menagere	0	Nord Kivu	Katwa	1	5	gueri	4	1	1	0	0	0	0	0	0	0	1	0	0	0	0	1	0	0	0	0	0	0	0	0	0	0	0	0	0	0	0	0	0	0	Negatif	0	0
1569	male	24	Ans	21-30	0	autre	0	Nord Kivu	Katwa	1	5	gueri	3	0	1	0	0	0	1	0	0	0	0	0	0	0	0	0	0	0	0	0	0	0	0	0	0	0	0	0	0	0	0	0	0	0	Negatif	1	0
1570	male	70	Ans	60+	1	famer	1	Nord Kivu	Butembo	4	6	deces	2	0	1	1	0	0	0	1	0	0	0	0	0	0	0	0	0	0	0	0	0	1	1	0	0	1	1	0	0	0	0	0	0	0	Negatif
1571	female	8	Ans	0-10	0	sans emploi	0	Nord Kivu	Butembo	1	6	gueri	5	0		1	1	1	1	0	0	0	0	0	0	0	0	0	0	0	0	0	0	0	0	0	0	0	0	0	0	0	0	0	0	0	Negatif	0	0
1572	male	35	Ans	31-40	1	autre	0	Nord Kivu	Katwa	1	6	gueri	4	0	1	0	1	1	1	1	1	1	1	0	0	0	0	0	0	0	0	0	0	0	0	0	0	0	0	0	0	0	0	0	0	0	Negatif	0	0
1573	male	6	Ans	0-10	0	sans emploi	0	Nord Kivu	Butembo	0	6	gueri	4	1	1	1	1	1	0	0	0	0	1	0	0	0	0	0	0	0	0	0	0	0	0	0	0	0	0	0	0	0	0	0	0	0	Negatif	0	0
1574	male	6	Ans	0-10	0	sans emploi	0	Nord Kivu	Katwa	9	6	gueri	4	1	0	0	0	0	1	0	0	1	1	0	0	1	0	0	0	0	0	0	0	0	0	0	0	0	0	0	0	0	0	0	0	0	Negatif	0	0
1575	female	5	Ans	0-10	0	sans emploi	0	Nord Kivu	Katwa	3	6	gueri	4	1	1	1	1	1	1	0	0	0	0	0	1	1	0	0	0	0	0	0	0	0	0	0	0	0	0	0	0	0	0	0	0	0	Negatif	0	0
1576	male	3	Ans	0-10	0	sans emploi	0	Nord Kivu	Katwa	9	6	gueri	4	1	1	1	0	1	1	0	0	1	1	0	0	0	0	0	0	0	0	0	0	0	0	0	0	0	0	0	0	0	0	0	0	0	Negatif	0	0
1577	female	21	Ans	21-30	0	menagere	0	Nord Kivu	Kalunguta	6	6	gueri	4	0	1	0	1	1	1	0	1	1	0	1	0	0	0	0	0	0	0	0	0	1	0	0	0	1	1	0	0	0	0	0	0	0	Negatif	0	0
1578	male	18	Ans	11-20	0	famer	1	Nord Kivu	Kalunguta	3	6	gueri	4	1	1	1	1	1	1	0	1	1	1	1	0	0	0	0	0	0	0	0	0	0	0	0	0	0	0	0	0	0	0	0	0	0	Negatif	0	0
1579	female	30	Ans	21-30	1	menagere	0	Nord Kivu	Katwa	6	6	gueri	4	1	0	0	0	0	1	0	1	0	0	0	0	0	0	0	0	0	0	0	0	0	0	0	0	0	0	0	0	0	0	0	0	0	Negatif	1	0
1580	male	29	Ans	21-30	1	health worker	1	Nord Kivu	Katwa	1	6	gueri	11	0	1	0	1	0	0	0	0	1	0	0	0	0	0	0	0	0	0	0	0	0	0	0	0	0	0	0	0	0	0	0	0	0	positif	1	0
1581	female	28	Ans	21-30	1	menagere	0	Nord Kivu	Kalunguta	8	6	gueri	4	0	0	0	1	1	1	0	1	0	0	0	0	0	0	0	0	0	0	0	1	0	0	0	0	0	0	0	0	0	0	0	0	0	Negatif
1582	male	22	Ans	21-30	0	sans emploi	0	Nord Kivu	Butembo	1	6	gueri	4	0	1	1	1	1	1	0	0	1	0	0	1	1	0	1	0	0	0	0	0	0	0	0	0	0	0	0	0	0	0	0	0	0	Negatif	0	0
1583	female	24	Ans	21-30	0	menagere	0	Nord Kivu	Butembo	3	6	gueri	3	0	0	0	1	1	0	0	1	1	0	0	0	0	0	0	0	0	0	0	0	0	0	0	0	0	0	0	0	0	0	0	0	0	Negatif	0	0
1584	male	33	Ans	31-40	1	autre	0	Nord Kivu	Butembo	1	6	gueri	3	1	0	0	1	0	0	0	1	1	1	0	0	0	0	0	0	0	0	0	0	0	0	0	0	0	0	0	0	0	0	0	0	0	Negatif	0	0
1585	male	50	Ans	41-50	1	health worker	1	Nord Kivu	Katwa	3	6	gueri	3	1	0	0	0	0	1	0	1	1	1	0	1	1	0	0	0	0	1	0	0	0	0	0	0	0	0	0	0	0	0	0	0	0	Negatif	1	0
1586	male	20	Ans	11-20	0	autre	0	Nord Kivu	Butembo	9	6	gueri	3	1	0	0	1	1	0	0	1	0	1	0	0	0	0	0	0	0	0	0	0	0	0	0	0	0	0	0	0	0	0	0	0	0	Negatif	0	0
1587	female	38	Ans	31-40	1	menagere	0	Nord Kivu	Katwa	7	6	gueri	3	0	0	0	1	0	1	0	0	1	1	0	0	0	0	1	0	0	0	0	0	0	0	0	0	0	0	0	0	0	0	0	0	0	Negatif	1	0
1588	female	10	Ans	0-10	0	sans emploi	0	Nord Kivu	Butembo	6	6	gueri	3	0	1	1	0	1	1	0	1	0	0	0	0	0	0	0	0	0	0	0	0	0	0	0	0	0	0	0	0	0	0	0	0	0	Negatif	0	0
1589	female	7	Ans	0-10	0	sans emploi	0	Nord Kivu	Katwa	4	6	gueri	3	0	0	0	1	0	1	1	1	1	1	0	1	1	0	0	0	0	0	0	0	0	0	0	0	0	0	0	0	0	0	0	0	0	Negatif	0	0
1590	female	27	Ans	21-30	1	menagere	0	Nord Kivu	Butembo	1	6	gueri	3	0	0	0	0	0	0	0	1	1	0	0	1	0	0	0	0	0	0	0	0	0	0	0	0	0	0	0	0	0	0	0	0	0	Negatif	0	0
1591	male	19	Ans	11-20	0	autre	0	Nord Kivu	Butembo	1	6	gueri	5	0	0	1	0	0	0	0	0	1	1	0	0	1	0	0	0	0	0	0	0	0	0	0	0	0	0	0	0	0	0	0	0	0	Negatif	0	0
1592	male	36	Ans	31-40	1	autre	0	Nord Kivu	Manguredjipa	2	6	gueri	4	1	0	0	1	0	0	1	1	1	0	0	0	0	0	0	0	0	0	0	0	0	0	0	0	0	0	0	0	0	0	0	0	0	Negatif	1	0
1593	female	10	Ans	0-10	0	sans emploi	0	Nord Kivu	Butembo	0	6	gueri	3	0	0	0	1	1	1	0	0	0	1	0	0	0	0	0	0	0	0	0	0	0	0	0	0	0	0	0	0	0	0	0	0	0	Negatif	0	0
1594	female	12	Ans	11-20	0	sans emploi	0	Nord Kivu	Katwa	2	6	gueri	3	1	1	0	0	1	1	0	0	1	1	0	0	0	0	0	0	0	0	0	0	0	0	0	0	0	0	0	0	0	0	0	0	0	Negatif	0	0
1595	female	36	Ans	31-40	1	autre	0	Nord Kivu	Butembo	1	6	gueri	3	0	0	0	0	0	0	0	0	0	0	0	0	0	0	0	0	0	0	0	0	1	0	0	0	0	0	0	0	1	0	0	0	0	Negatif
1596	female	43	Ans	41-50	1	menagere	0	Nord Kivu	Katwa	3	6	gueri	3	0	0	0	0	0	0	0	0	1	0	0	0	0	0	1	0	0	0	0	0	0	0	0	0	0	0	0	0	0	0	0	0	0	Negatif	1	0
1597	female	26	Ans	21-30	1	menagere	0	Nord Kivu	Katwa	1	6	gueri	5	0	0	0	1	1	1	0	0	0	0	0	0	0	0	0	0	0	0	0	0	1	0	0	0	0	0	0	0	1	0	0	0	0	Negatif	0	0
1598	female	11	Ans	11-20	0	sans emploi	0	Nord Kivu	Butembo	1	6	gueri	3	1	0	0	0	1	0	0	0	1	0	0	0	0	0	0	0	0	0	0	0	0	0	0	0	0	0	0	0	0	0	0	0	0	Negatif	1	0
1599	male	8	Ans	0-10	0	sans emploi	0	Nord Kivu	Butembo	1	6	gueri	3	1	0	0	0	0	0	0	1	1	0	0	0	0	0	0	0	0	0	0	0	0	0	0	0	0	0	0	0	0	0	0	0	0	Negatif	1	0
1600	male	25	Ans	21-30	1			Nord Kivu	Katwa	2	6	gueri	3	0	0	1	1	1	1	0	1	1	0	0	1	1	0	0	0	0	0	0	0	0	0	0	0	0	0	0	0	0	0	0	0	0	Negatif	1	0
1601	female	60	Ans	51-60	1	famer	1	Nord Kivu	Musienene	10	6	gueri	3	1	0	0	0	0	0	0	1	1	0	0	0	0	0	0	0	0	0	0	0	0	0	0	0	0	0	0	0	0	0	0	0	0	Negatif	0	0
1602	female	9	Ans	0-10	0	sans emploi	0	Nord Kivu	Butembo		6	gueri	3	1	0	0	0	0	1	0	0	1	1	0	0	0	0	0	0	0	0	0	0	0	0	0	0	0	0	0	0	0	0	0	0	0	Negatif	0	0
1603	female	60	Ans	51-60	1	menagere	0	Nord Kivu	Katwa	1	6	gueri	3	0	0	0	0	0	0	0	0	0	1	0	1	1	0	1	0	0	0	0	0	0	0	0	0	0	0	0	0	0	0	0	0	0	Negatif	0	0
1604	female	10	Ans	0-10	0	sans emploi	0	Nord Kivu	Butembo	8	6	gueri	3	1	0	0	1	1	0	0	0	1	1	0	0	0	0	0	0	0	0	0	0	0	0	0	0	0	0	0	0	0	0	0	0	0	Negatif	1	0
1605	female	20	Ans	11-20	0	menagere	0	Nord Kivu	Butembo	2	6	gueri	5	1	1	1	1	0	1	0	0	1	0	0	0	0	0	0	0	0	0	0	0	0	0	0	0	0	0	0	0	0	0	0	0	0	Negatif	1	0
1606	male	23	Ans	21-30	0	autre	0	Nord Kivu	Butembo	1	6	gueri	4	1	0	0	0	0	0	0	1	1	0	0	0	0	0	0	0	0	0	0	0	0	0	0	0	0	0	0	0	0	0	0	0	0	Negatif	0	0
1607	male	8	Ans	0-10	0	sans emploi	0	Nord Kivu	Butembo	19	6	gueri	4	1	1	0	1	0	0	0	0	0	1	0	1	1	0	0	0	0	0	0	0	0	0	0	0	0	0	0	0	0	0	0	0	0	Negatif	1	0
1608	female	32	Ans	31-40	1	menagere	0	Nord Kivu	Butembo	7	6	gueri	4	0	0	0	1	1	1	0	1	0	0	0	0	0	0	0	0	0	0	0	0	1	0	0	0	1	0	0	0	0	0	0	0	0	Negatif	1	0
1609	male	22	Mois	0-10	0	sans emploi	0	Nord Kivu	Katwa	1	6	gueri	4	1	1	0	1	1	0				0	0		0	0	0	0	0		0	0	0	0	0	0	0	0	0	0	0	0	0	0	0	Negatif	0	0
1610	female	17	Ans	11-20	0	sans emploi	0	Nord Kivu	Katwa	5	6	gueri	3	0	0	0	0	0	1	0	0	1	0	0	1	1	0	0	0	0	0	0	0	0	0	0	0	0	0	0	0	0	0	0	0	0	Negatif	0	0
1611	male	3	Ans	0-10	0	sans emploi	0	Nord Kivu	Katwa	2	6	gueri	2	1	0	0	1	1	0	0	0	0	1	0	0	0	0	0	0	0	0	0	0	0	0	0	0	0	0	0	0	0	0	0	0	0	Negatif	0	0
1612	female	30	Ans	21-30	1	menagere	0	Nord Kivu	Katwa	3	6	gueri	3	1	0	0	0	0	0	1	1	1	0	0	0	0	0	0	0	0	0	0	0	0	0	0	0	0	0	0	0	0	0	0	0	0	Negatif	0	0
1613	female	1	Ans	0-10	0	sans emploi	0	Nord Kivu	Katwa	5	6	gueri	3	1	0	0	1	0	0	0	0	0	1	0	0	0	0	0	0	0	0	0	0	0	0	0	0	0	0	0	0	0	0	0	0	0	Negatif	0	0
1614	male	4	Ans	0-10	0	sans emploi	0	Nord Kivu	MUSIENENE	4	6	gueri	3	1	0	0	1	1	0	0	0	0	1	0	0	0	0	0	0	0	0	0	0	0	0	0	0	0	0	0	0	0	0	0	0	0	Negatif	0	0
1615	female	17	Ans	11-20	0	sans emploi	0	Nord Kivu	Katwa	1	6	gueri	5	0	1	1	1	1	1	0	0	0	0	0	0	0	0	0	0	0	0	0	0	0	0	0	0	0	0	0	0	0	0	0	0	0	Negatif	0	0
1616	male	21	Ans	21-30	0	sans emploi	0	Nord Kivu	Katwa	8	6	gueri	2	0	1	1	1	1	1	0	0	1	0	0	0	0	0	0	0	0	0	0	0	0	0	0	0	0	0	0	0	0	0	0	0	0	Negatif	0	0
1617	female	23	Ans	21-30	0			Nord Kivu	GOMA		6	gueri	4	0	0	0	1	1	1	0	1	0	0	0	0	0	0	0	0	0	0	0	0	0	0	0	0	0	0	0	0	0	0	0	0	0	Negatif	0	0
1618	male	14	Ans	11-20	0	sans emploi	0	Nord Kivu	Katwa	1	6	gueri	5	1	1	0	0	1	0	0	0	1	0	0	0	0	0	1	0	0	0	0	0	0	0	0	0	0	0	0	0	0	0	0	0	0	Negatif	1	0
1619	male	2	Ans	0-10	0	sans emploi	0	Nord Kivu	Katwa	9	6	gueri	2	1	0	0	1	1	0	0	0	1	0	0	0	0	0	0	0	0	0	0	0	0	0	0	0	0	0	0	0	0	0	0	0	0	Negatif
1620	male	22	Ans	21-30	0	sans emploi	0	Nord Kivu	Butembo	1	6	gueri	3	0	0	0	0	0	0	0	1	1	0	0	0	0	0	0	0	0	0	0	0	1	0	0	1	0	0	0	0	0	0	0	0	0	Negatif	0	0
1621	male	27	Ans	21-30	1	health worker	1	Nord Kivu	Katwa	3	6	gueri	3	1	1	0	1	1	0	0	1	1	1	0	0	1	0	0	0	0	0	0	0	0	0	0	0	0	0	0	0	0	0	0	0	0	Negatif	0	0
1622	male	23	Ans	21-30	0			Nord Kivu	Butembo	1	6	gueri	4	1	0	0	0	0	0	0	0	0	1	0	0	0	0	0	0	0	0	0	0	0	0	0	0	0	0	0	0	0	0	0	0	0	Negatif	1	0
1623	female	3	Ans	0-10	0	sans emploi	0	Nord Kivu	KYONDO	3	6	gueri	4	0	0	0	0	0	0	0	0	0	1	0	0	0	0	0	0	0	0	0	0	0	0	0	0	0	0	0	0	0	0	0	0	0	Negatif	0	0
1624	male	34	Ans	31-40	1			Nord Kivu	Butembo	2	6	gueri	3	1	0	0	0	0	0	0	0	1	0	0	1	1	0	0	0	0	0	0	0	0	0	0	0	0	0	0	0	0	0	0	0	0	Negatif	0	0
1625	female	26	Ans	21-30	1	health worker	1	Nord Kivu	KYONDO		6	gueri	4	0	0	0	0	0	1	0	0	0	0	0	0	0	0	0	0	0	0	0	0	1	0	0	0	0	0	0	0	1	0	0	0	0	Negatif	0	0
1626	male	38	Ans	31-40	1	famer	1	Nord Kivu	VUHOVI		6	gueri	4	0	0	0	1	0	0	0	1	0	0	0	0	0	0	0	0	0	0	0	0	1	0	0	0	0	0	0	0	0	0	1	0	0	Negatif	0	0
1627	male	44	Ans	41-50	1	autre	0	Nord Kivu	Butembo	6	6	gueri	2	0	1	0	1	1	1	0	1	1	1	0	0	0	0	0	0	0	0	0	0	0	0	0	0	0	0	0	0	0	0	0	0	0	Negatif	0	0
1628	female	25	Ans	21-30	1	health worker	1	Nord Kivu	Butembo	0	6	gueri	3	1	0	0	0	1	0	0	0	1	0	0	0	0	0	0	0	0	0	0	0	0	0	0	0	0	0	0	0	0	0	0	0	0	Negatif	0	0
1629	female	39	Ans	31-40	1	health worker	1	Nord Kivu	KYONDO	5	6	gueri	4	1	0	0	0	0	0	0	0	1	1	0	0	0	0	1	0	0	0	0	0	0	0	0	0	0	0	0	0	0	0	0	0	0	Negatif	1	0
1630	female	22	Ans	21-30	0	autre	0	Nord Kivu	Katwa	2	6	gueri	3	1	1	0	1	0	0	1	1	1	1	0	0	0	0	1	0	0	0	0	0	0	0	0	0	0	0	0	0	0	0	0	0	0	Negatif	0	0
1631	male	4	Ans	0-10	0	sans emploi	0	Nord Kivu	BENI	1	6	gueri	3	1	0	0	1	0	0	0	1	1	0	0	0	0	0	0	0	0	0	0	0	0	0	0	0	0	0	0	0	0	0	0	0	0	Negatif	0	0
1632	male	20	Ans	11-20	0	autre	0	Nord Kivu	Butembo	1	6	gueri	3	1	0	0	0	0	1	1	0	1	1	0	0	0	0	0	0	0	0	0	0	0	0	0	0	0	0	0	0	0	0	0	0	0	Negatif	0	0
1633	male	25	Ans	21-30	1	health worker	1	Nord Kivu	Butembo	2	6	gueri	4	1	0	1	1	0	0	0	1	1	1	0	0	0	0	1	0	0	0	0	0	0	0	0	0	0	0	0	0	0	0	0	0	0	Negatif	0	0
1634	male	21	Ans	21-30	0	sans emploi	0	Nord Kivu	Butembo	2	6	gueri	3	1	0	0	1	0	0	0	0	1	1	0	1	1	0	0	0	0	0	0	0	0	0	0	0	0	0	0	0	0	0	0	0	0	Negatif	0	0
1635	female	32	Ans	31-40	1	health worker	1	Nord Kivu	Butembo	2	6	gueri	4	1	0	0	0	0	0	0	0	1	1	1	1	1	1	1	1	1	1	1	1	0	0	0	0	0	0	0	0	0	0	0	0	0	Negatif	1	0
1636	male	41	Ans	41-50	1	autre	0	Nord Kivu	Katwa	4	6	gueri	3	1	1	0	1	0	0	1	1	1	1	0	0	0	0	0	0	0	0	0	0	0	0	0	0	0	0	0	0	0	0	0	0	0	Negatif	1	0
1637	female	23	Ans	21-30	0	health worker	1	Nord Kivu	Katwa	4	6	gueri	3	0	1	0	1	1	1	1	1	1	0	0	0	0	0	0	0	0	0	0	0	1	0	0	0	0	0	0	0	1	0	0	0	0	Negatif	0	0
1638	male	8	Ans	0-10	0	sans emploi	0	Nord Kivu	Butembo	1	6	gueri	4	0	1	0	0	1	1	0	0	1	0	0	0	0	0	0	0	1	0	0	0	0	0	0	0	0	0	0	0	0	0	0	0	0	Negatif	0	0
1639	male	50	Ans	41-50	1	famer	1	Nord Kivu	MUSIENENE	1	6	gueri	2	1	0	0	0	0	0	1	1	1	0	0	1	1	0	0	0	0	0	0	0	0	0	0	0	0	0	0	0	0	0	0	0	0	Negatif	0	0
1640	male	26	Ans	21-30	1	autre	0	Nord Kivu	Butembo	1	6	gueri	1	0	0	0	1	1	0	0	1	1	1	0	0	0	0	0	0	0	0	0	0	0	0	0	0	0	0	0	0	0	0	0	0	0	Negatif	0	0
1641	female	9	Ans	0-10	0	sans emploi	0	Nord Kivu	Butembo	1	6	gueri	4	1	0	0	0	0	0	0	0	1	1	0	0	0	0	0	0	0	0	0	0	0	0	0	0	0	0	0	0	0	0	0	0	0	Negatif	0	0
1642	female	23	Ans	21-30	0	autre	0	Nord Kivu	Butembo	6	6	gueri	3	1	0	0	0	0	1	0	1	1	1	0	0	0	0	0	0	0	0	0	0	0	0	0	0	0	0	0	0	0	0	0	0	0	Negatif	0	0
1643	male	5	Ans	0-10	0	sans emploi	0	Nord Kivu	Butembo	1	6	gueri	3	1	1	1	1	1	1	0	0	1	1	0	0	0	0	0	0	0	0	0	0	0	0	0	0	0	0	0	0	0	0	0	0	0	Negatif	0	0
1644	female	4	Ans	0-10	0	sans emploi	0	Nord Kivu	Butembo	0	6	gueri	4	1	0	0	0	1	0	0	0	1	1	0	0	0	0	1	0	0	0	0	0	0	0	0	0	0	0	0	0	0	0	0	0	0	Negatif	1	0
1645	female	5	Ans	0-10	0	sans emploi	0	Nord Kivu	Butembo	1	6	gueri	4	1	0	0	1	1	1	0	0	0	1	0	0	0	0	0	0	0	0	0	0	0	0	0	0	0	0	0	0	0	0	0	0	0	Negatif	0	0
1646	female	25	Ans	21-30	1	autre	0	Nord Kivu	Butembo	1	6	gueri	2	0	0	0	1	0	0	0	0	0	0	0	0	0	0	0	0	0	0	0	0	0	0	0	0	0	0	0	0	0	0	0	0	0	Negatif	0	0
1647	female	27	Ans	21-30	1	menagere	0	Nord Kivu	Butembo	1	6	gueri	3	0	1	0	1	0	1	0	0	0	0	0	0	0	0	0	0	0	0	0	0	0	0	0	0	0	0	0	0	0	0	0	0	0	Negatif	0	0
1648	female	7	Ans	0-10	0	sans emploi	0	Nord Kivu	Katwa	2	6	gueri	3	1	1	0	0	1	0	0	0	0	1	0	0	0	0	0	0	0	0	0	0	0	0	0	0	0	0	0	0	0	0	0	0	0	Negatif	1	0
1649	male	10	Mois	0-10	0	sans emploi	0	Nord Kivu	Musienene	2	6	gueri	2	0	0	1	0	1	1	0	0	0	0	0	0	0	0	0	0	0	0	0	0	0	0	0	0	0	0	0	0	0	0	0	0	0	Negatif	0	0
1650	female	10	Mois	0-10	0	sans emploi	0	Nord Kivu	Musienene	2	6	gueri	4	0	1	1	1	1	1	0	0	0	0	0	0	0	0	0	0	0	0	0	0	0	0	0	0	0	0	0	0	0	0	0	0	0	Negatif	0	0
1651	female	30	Mois	0-10	0	sans emploi	0	Nord Kivu	Katwa	2	6	gueri	17	0	0	0	1	1	0	0	0	0	0	0	0	0	0	1	0	0	0	0	0	0	0	0	0	0	0	0	0	0	0	0	0	0	positif	1	0
1652	female	21	Ans	21-30	0	autre	0	Nord Kivu	Butembo	0	6	gueri	3	0	0	0	0	0	0	0	0	0	0	0	0	0	0	0	0	0	0	0	0	1	0	0	0	0	0	0	0	0	0	0	1	0	Negatif	0	0
1653	male	3	Ans	0-10	0	sans emploi	0	Nord Kivu	Butembo	1	6	gueri	2	1	0	0	1	0	1	0	0	1	0	0	0	0	0	0	0	0	0	0	0	0	0	0	0	0	0	0	0	0	0	0	0	0	Negatif	0	0
1654	female	40	Ans	31-40	1	autre	0	Nord Kivu	Katwa	1	6	gueri	17	0	0	0	1	1	0	0	0	1	1	0	0	0	0	0	0	0	0	0	0	0	0	0	0	0	0	0	0	0	0	0	0	0	positif	1	0
1655	male	40	Ans	31-40	1	famer	1	Nord Kivu	Katwa	14	6	deces	2	1	1	1	1	1	1	1	1	0	0	1	1	1	1	0	0	0	0	0	0	0	0	0	0	0	0	0	0	0	0	0	0	0	positif	1	0
1656	female	35	Ans	31-40	1	famer	1	Nord Kivu	Katwa	14	6	deces	1	0	1	1	1	1	1	1	1	1	1	1	1	1	0	0	0	0	0	1	0	0	0	0	0	0	0	0	0	0	0	0	0	0	positif	1	0
1657	female	28	Ans	21-30	1	menagere	0	Nord Kivu	Butembo	1	6	gueri	3	0	1	0	0	0	1	0	0	0	0	0	0	0	0	0	0	0	0	0	0	0	0	0	0	0	0	0	0	0	0	0	0	0	Negatif	0	0
1658	female	7	Ans	0-10	0	sans emploi	0	Nord Kivu	BIENA	7	6	gueri	3	0	0	0	0	0	0	0	0	0	0	0	0	0	0	1	0	0	0	0	0	1	0	0	0	0	0	0	0	0	0	1	0	0	Negatif	0	0
1659	male	22	Ans	21-30	0	autre	0	Nord Kivu	Butembo	1	6	gueri	3	1	1	0	1	1	1	0	0	1	0	0	0	0	0	1	0	0	0	0	0	0	0	0	0	0	0	0	0	0	0	0	0	0	Negatif	0	0
1660	male	10	Ans	0-10	0	sans emploi	0	Nord Kivu	Katwa	2	6	gueri	3	1	1	0	1	0	0	0	1	0	0	0	0	0	0	0	0	0	0	0	0	0	0	0	0	0	0	0	0	0	0	0	0	0	Negatif	1	0
1661	female	68	Ans	60+	1	menagere	0	Nord Kivu	Kayna	1	6	gueri	3	0	0	0	0	0	1	0	0	1	0	0	0	0	0	0	0	0	0	0	0	0	0	0	0	0	0	0	0	0	0	0	0	0	Negatif	1	0
1662	female	80	Ans	60+	1	menagere	0	Nord Kivu	Kalunguta	13	6	gueri	3	0	0	0	1	1	0	1	1	1	0	0	0	0	0	0	0	0	0	0	0	0	0	0	0	0	0	0	0	0	0	0	0	0	Negatif	0	0
1663	female	18	Ans	11-20	0			Nord Kivu	Kanyihunga	6	6	gueri	4	1	1	1	1	1	1	0	0	0	0	0	0	0	0	0	0	0	0	0	0	1	0	0	0	1	0	0	0	0	0	0	0	0	Negatif	0	0
1664	male	6	Mois	0-10	0	sans emploi	0	Nord Kivu	Kalunguta	3	6	gueri	4	1	1	1	0	0	0	0	0	0	0	0	0	0	0	0	0	0	0	0	0	0	0	0	0	0	0	0	0	0	0	0	0	0	Negatif	0	0
1665	male	6	Ans	0-10	0	sans emploi	0	Nord Kivu	Butembo	9	6	gueri	1	1	0	0	1	1	1	0	0	1	1	0	0	0	0	0	0	0	0	0	0	1	0	0	1	0	0	0	0	0	0	0	0	0	Negatif	0	0
1666	male	25	Ans	21-30	1	autre	0	Nord Kivu	Butembo			gueri		0	0	1	0	0	1	0	0	1	1	0	1	1	0	1	0	0	0	0	0	0	0	0	0	0	0	0	0	0	0	0	0	0	Negatif	1	1
1667	male	29	Ans	21-30	1	famer	1	Nord Kivu	Butembo			gueri		1	1	1	0	0	0	0	1	1	1	0	1	1	0	0	0	0	0	0	0	0	0	0	0	0	0	0	0	0	0	0	0	0	Negatif	1	0
1668	female	25	Ans	21-30	1	menagere	0	Nord Kivu	Katwa	7	6	deces	1	1	1	1	0	0	0	1	0	0	0	0	1	0	0	0	1	0	0	0	1	0	0	0	0	0	0	0	0	0	0	0	0	0	positif	0	0
1669	male	26	Ans	21-30	1	autre	0	Nord Kivu	Butembo	2	6	gueri	5	0	0	0	1	0	0	0	1	0	0	0	0	0	0	0	0	0	0	0	0	0	0	0	0	0	0	0	0	0	0	0	0	0	positif	0	0
1670	female	18	Ans	11-20	0			Nord Kivu	Katwa			gueri		0	0	0	0	0	0	0	0	1	1	0	0	0	0	0	0	0	0	0	0	1	0	0	0	0	0	0	0	1	0	0	0	0	Negatif	1	1
1671	male	24	Ans	21-30	0	autre	0	Nord Kivu	Katwa	0	6	gueri	6	1	0	0	1	0	1	0	0	0	0	0	0	0	0	0	0	0	0	0	0	0	0	0	0	0	0	0	0	0	0	0	0	0	Negatif	0	0
1672	female	27	Ans	21-30	1			Nord Kivu	MUSIENENE	1	6	gueri	3	0	0	0	0	0	0	0	1	1	0	0	0	0	0	0	0	0	0	0	0	0	0	0	0	0	0	0	0	0	0	0	0	0	Negatif	1	0
1673	female	8	Mois	0-10	0	sans emploi	0	Nord Kivu	Butembo	1	6	gueri	5	1	0	0	0	1	0	0	0	0	1	0	0	0	0	0	0	0	0	0	0	0	0	0	0	0	0	0	0	0	0	0	0	0	positif	1	1
1674	female	20	Ans	11-20	0	autre	0	Nord Kivu	Butembo	2	6	gueri	1	0	0	0	1	1	0	0	1	1	0	0	0	0	0	0	0	0	0	0	0	0	0	0	0	0	0	0	0	0	0	0	0	0	Negatif	0	0
1675	male	34	Ans	31-40	1	health worker	1	Nord Kivu	KYONDO			gueri		1	0	0	1	0	0	0	1	1	0	0	0	0	0	0	0	0	0	0	0	0	0	0	0	0	0	0	0	0	0	0	0	0	Negatif	1	1
1676	female	28	Ans	21-30	1	health worker	1	Nord Kivu	Katwa	2	6	gueri	4	0	0	0	0	0	0	0	1	0	0	0	0	0	0	0	0	0	0	0	0	0	0	0	0	0	0	0	0	0	0	0	0	0	Negatif	0	0
1677	male	29	Ans	21-30	1	autre	0	Nord Kivu	Kalunguta	7	6	gueri	2	0	0	0	1	1	0	0	1	0	0	0	0	0	0	0	0	0	0	0	0	0	0	0	0	0	0	0	0	0	0	0	0	0	Negatif	0	0
1678	male	19	Ans	11-20	0	autre	0	Nord Kivu	Katwa	2	6	gueri	3	1	0	0	1	1	1	0	0	1	0	0	0	0	0	0	0	0	0	0	0	0	0	0	0	0	0	0	0	0	0	0	0	0	Negatif
1679	female	29	Ans	21-30	1	autre	0	Nord Kivu	Butembo	1	6	gueri	2	1	0	0	1	0	0	0	0	1	1	0	0	0	0	0	0	0	0	0	0	0	0	0	0	0	0	0	0	0	0	0	0	0	Negatif	0	0
1680	male	5	Ans	0-10	0	sans emploi	0	Nord Kivu	KABASHA	13	6	gueri	2	1	0	0	1	1	1	0	0	1	1	0	0	0	0	0	0	0	0	0	0	0	0	0	0	0	0	0	0	0	0	0	0	0	Negatif	0	0
1681	female	23	Ans	21-30	0	health worker	1	Nord Kivu	Katwa	6	6	gueri	2	0	0	0	1	1	1	0	1	1	0	0	0	0	0	0	0	0	0	0	0	0	0	0	0	0	0	0	0	0	0	0	0	0	Negatif	0	0
1682	female	8	Ans	0-10	0	sans emploi	0	Nord Kivu	Katwa	1	6	gueri	4	1	1	0	0	1	1	0	0	0	1	0	0	0	0	0	0	0	0	0	0	0	0	0	0	0	0	0	0	0	0	0	0	0	Negatif	0	0
1683	male	10	Ans	0-10	0	sans emploi	0	Nord Kivu	Butembo	6	6	gueri	3	1	0	0	1	1	1	0	0	1	0	0	0	0	0	0	0	0	0	0	0	0	0	0	0	0	0	0	0	0	0	0	0	0	Negatif	0	0
1684	female	32	Ans	31-40	1	health worker	1	Nord Kivu	KYONDO	0	6	gueri	4	0	1	0	1	0	1	0	1	0	0	0	0	0	0	0	1	0	0	0	0	0	0	0	0	0	0	0	0	0	0	0	0	0	Negatif	1	0
1685	male	21	Ans	21-30	0	health worker	1	Nord Kivu	Butembo		6	gueri	3	0	0	0	0	0	0	0	0	1	1	0	0	0	0	0	0	0	0	0	0	0	0	0	0	0	0	0	0	0	0	0	0	0	Negatif	0	0
1686	female	44	Ans	41-50	1	autre	0	Nord Kivu	Butembo	2	6	gueri	3	0	1	0	0	0	1	0	0	1	0	1	0	0	0	0	0	0	0	0	0	0	0	0	0	0	0	0	0	0	0	0	0	0	Negatif	0	0
1687	male	4	Ans	0-10	0	sans emploi	0	Nord Kivu	Butembo	2	6	gueri	3	1	0	0	0	0	1	0	0	0	1	0	0	0	0	0	1	0	0	0	0	1	0	0	1	0	0	0	0	0	0	0	0	0	Negatif	0	0
1688	male	20	Ans	11-20	0	autre	0	Nord Kivu	Butembo	5	6	gueri	3	0	1	0	1	1	0	0	0	1	0	0	0	0	0	0	0	0	0	0	0	0	0	0	0	0	0	0	0	0	0	0	0	0	Negatif	0	0
1689	male	27	Ans	21-30	1	famer	1	Nord Kivu	MUSIENENE	3	6	gueri	3	1	0	0	1	1	1	0	1	0	0	0	0	0	0	0	0	0	0	0	0	1	0	0	0	1	0	0	0	0	0	0	0	0	Negatif	0	0
1690	male	16	Ans	11-20	0	autre	0	Nord Kivu	Butembo	2	6	gueri	3	0	1	1	0	1	1	0	1	1	0	0	0	0	0	0	0	0	0	0	0	0	0	0	0	0	0	0	0	0	0	0	0	0	Negatif	0	0
1691	female	12	Ans	11-20	0	sans emploi	0	Nord Kivu	Butembo	1	6	gueri	3	1	0	0	1	1	0	0	0	1	0	0	1	0	0	0	0	0	0	0	0	0	0	0	0	0	0	0	0	0	0	0	0	0	Negatif	0	0
1692	female	10	Ans	0-10	0	sans emploi	0	Nord Kivu	Butembo	2	6	gueri	3	1	0	0	0	1	0	0	0	0	1	1	0	0	0	0	0	0	0	0	0	0	0	0	0	0	0	0	0	0	0	0	0	0	Negatif	0	0
1693	female	2	Ans	0-10	0	sans emploi	0	Nord Kivu	Kalunguta	12	6	gueri	3	0	1	0	1	1	0	0	0	0	1	1	0	0	0	0	0	0	0	0	0	0	0	0	0	0	0	0	0	0	0	0	0	0	Negatif	0	0
1694	female	28	Ans	21-30	1	autre	0	Nord Kivu	Butembo	6	6	gueri	2	0	0	0	1	1	1	0	1	0	0	0	0	0	0	0	0	0	0	0	0	0	0	0	0	0	0	0	0	0	0	0	0	0	Negatif	0	0
1695	male	26	Ans	21-30	1	autre	0	Nord Kivu	Katwa			gueri		0	0	0	0	0	0	1	1	1	1	1	0	0	0	0	0	1	1	0	0	0	0	0	0	0	0	0	0	0	0	0	0	0	Negatif	1	0
1696	male	20	Ans	11-20	0	health worker	1	Nord Kivu	MUSIENENE	2	6	gueri	4	1	0	0	1	0	0	0	0	1	1	0	0	0	0	0	0	0	0	0	0	0	0	0	0	0	0	0	0	0	0	0	0	0	Negatif	0	0
1697	male	43	Ans	41-50	1	autre	0	Nord Kivu	Katwa	4	6	gueri	2	1	0	0	1	0	0	0	1	0	1	0	1	1	0	0	0	0	0	0	0	0	0	0	0	0	0	0	0	0	0	0	0	0	Negatif	0	0
1698	male	22	Ans	21-30	0	autre	0	Nord Kivu	Butembo	2	6	gueri	4	0	1	0	1	0	1	0	0	0	1	0	0	0	0	0	0	0	0	0	0	0	0	0	0	0	0	0	0	0	0	0	0	0	Negatif	0	0
1699	male	34	Ans	31-40	1	famer	1	Nord Kivu	Katwa	6	6	gueri	1	1	1	1	1	0	0	0	1	1	0	0	0	0	0	0	0	0	0	0	0	1	0	0	1	0	0	0	0	0	0	0	0	0	Negatif	0	0
1700	male	20	Ans	11-20	0	menagere	0	Nord Kivu	Butembo	1	6	gueri	4	1	0	0	0	0	0	0	0	1	1	0	0	0	0	1	0	0	0	0	0	1	0	0	1	0	0	0	0	0	0	0	0	0	Negatif	0	0
1701	female	23	Ans	21-30	0	sans emploi	0	Nord Kivu	Butembo	1	6	gueri	3	0	0	1	1	1	0	0	0	0	1	0	0	0	0	0	0	0	0	0	0	0	0	0	0	0	0	0	0	0	0	0	0	0	Negatif	0	0
1702	female	29	Ans	21-30	1	health worker	1	Nord Kivu	Katwa	8	6	gueri	2	1	0	0	0	0	0	0	0	1	0	0	0	0	0	0	0	0	0	0	0	0	0	0	0	0	0	0	0	0	0	0	0	0	Negatif	1	0
1703	male	5	Ans	0-10	0	sans emploi	0	Nord Kivu	Butembo			gueri		1	0	0	1	0	1	0	1	1	1	0	0	0	0	0	0	0	0	0	0	0	0	0	0	0	0	0	0	0	0	0	0	0	Negatif	1	1
1704	male	6	Ans	0-10	0	sans emploi	0	Nord Kivu	Butembo	1	6	gueri	3	1	0	0	1	1	0	0	0	1	0	0	0	0	0	0	0	0	0	0	0	0	0	0	0	0	0	0	0	0	0	0	0	0	Negatif	0	0
1705	male	23	Ans	21-30	0	sans emploi	0	Nord Kivu	Butembo		6	gueri	4	1	0	0	1	0	0	0	1	1	0	0	1	0	0	0	1	0	0	0	0	0	0	0	0	0	0	0	0	0	0	0	0	0	Negatif	0	0
1706	male	21	Ans	21-30	0	autre	0	Nord Kivu	Katwa	7	6	gueri	2	1	1	1	0	0	0	0	0	1	0	0	0	0	0	0	0	0	0	0	0	0	0	0	0	0	0	0	0	0	0	0	0	0	Negatif	0	0
1707	male	22	Ans	21-30	0	sans emploi	0	Nord Kivu	Butembo	0	6	gueri	1	0	1	0	0	0	1	0	0	0	0	0	0	0	0	0	0	0	0	0	0													0	Negatif	0	0
1708	male	7	Ans	0-10	0	sans emploi	0	Nord Kivu	Kalunguta	4	6	gueri		0	0	0	0	0	0	1	0	0	1	0	0	0	0	0	1	0	0	0	0	1	0	0	1	0	0	0	0	0	0	0	0	0	Negatif	0	0
1709	male	18	Ans	11-20	0	autre	0	Nord Kivu	Butembo	1	6	gueri	2	1	0	0	1	0	0	1	0	1	0	1	1	0	0	0	0	0	0	0	0													0	Negatif	0	0
1710	male	15	Mois	0-10	0	menagere	0	Nord Kivu	Butembo	2	7	gueri	4	0	1	0	1	1	1	0	0	1	1	0	0	0	0	0	0	0	0	0	0	0	0	0	0	0	0	0	0	0	0	0	0	0	Negatif	0	0
1711	male	30	Ans	21-30	1			Nord Kivu	Butembo		7	gueri	4	1	1	1	1	1	1	1	1	1	1	1	1	1	0	0	0	1	0	1	0	1	1	1	1	0	0	0	0	0				0	Negatif	0	0
1712	female	80	Ans	60+	1	autre	0	Nord Kivu	MUSIENENE	10	7	gueri	1	0	1	0	1	0	0	0	1	1	0	0	0	0	0	0	0	0	0	0	0	0	0	0	0	0	0	0	0	0	0	0	0	0	Negatif	0	0
1713	male	57	Ans	51-60	1	famer	1	Nord Kivu	Musienene	15	7	gueri	2	0	0	0	1	0	1	0	0	1	1	1	0	0	0	0	0	0	0	0	0	0	0	0	0	0	0	0	0	0	0	0	0	0	Negatif	0	0
1714	female	3	Ans	0-10	0	sans emploi	0	Nord Kivu	Butembo	4	7	gueri	3	0	1	1	1	0	0	0	1	1	1	0	0	0	0	0	0	0	0	0	0	0	0	0	0	0	0	0	0	0	0	0	0	0	Negatif	0	0
1715	male	16	Ans	11-20	0	sans emploi	0	Nord Kivu	Butembo	1	7	gueri	18	1	0	0	1	0	0	0	0	1	0	0	0	0	0	0	0	0	0	0	0	0	0	0	0	0	0	0	0	0	0	0	0	0	positif	1	0
1716	female	25	Ans	21-30	1	menagere	0	Nord Kivu	Butembo			gueri		1	0	0	1	1	0	0	0	1	1	0	0	0	0	0	0	0	0	0	0	0	0	0	0	0	0	0	0	0	0	0	0	0	Negatif	1	1
1717	female	19	Ans	11-20	0	menagere	0	Nord Kivu	Katwa	6	7	deces	3	1	0	0	1	1	0	0	0	1	1	0	0	0	0	0	0	0	0	0	0	0	0	0	0	0	0	0	0	0	0	0	0	0	positif	0	0
1718	male	16	Ans	11-20	0	sans emploi	0	Nord Kivu	Katwa	1	7	gueri	3	1	0	0	1	1	1	0	0	1	1	1	0	1	0	1	0	0	0	0	0	0	0	0	0	0	0	0	0	0	0	0	0	0	Negatif	0	0
1719	male	2	Ans	0-10	0	sans emploi	0	Nord Kivu	Butembo	3	7	gueri	9	1	1	1	1	0	0	0	0	0	0	0	0	0	0	0	0	0	0	0	0	0	0	0	0	0	0	0	0	0	0	0	0	0	positif	1	0
1720	female	47	Ans	41-50	1	autre	0	Nord Kivu	Butembo	1	7	gueri	3	0	1	0	0	1	1	0	1	0	0	0	0	0	0	0	0	0	0	0	0	0	0	0	0	0	0	0	0	0	0	0	0	0	Negatif	0	0
1721	male	12	Ans	11-20	0	sans emploi	0	Nord Kivu	Butembo	6	7	gueri	2	0	0	0	0	0	0	0	0	1	0	0	0	0	0	0	0	0	0	0	0	0	0	0	0	0	0	0	0	0	0	0	0	0	Negatif	0	0
1722	male	45	Ans	41-50	1	autre	0	Nord Kivu	Butembo	1	7	gueri	4	0	1	1	1	1	0	0	1	0	1	0	0	0	0	0	0	0	0	0	0	0	0	0	0	0	0	0	0	0	0	0	0	0	Negatif	0	0
1723	female	30	Ans	21-30	1	autre	0	Nord Kivu	Butembo		7	gueri	3	0	0	0	1	1	1	0	0	0	0	0	0	0	0	0	0	0	0	0	0	0	0	0	0	0	0	0	0	0	0	0	0	0	Negatif	0	0
1724	male	40	Ans	31-40	1	famer	1	Nord Kivu	Katwa	0	7	gueri	3	0	0	0	0	0	0	0	0	0	0	0	0	1	0	0	0	0	0	0	0	1	0	0	1	0	0	0	0	0	0	0	0	0	Negatif	0	0
1725	female	6	Ans	0-10	0	sans emploi	0	Nord Kivu	Butembo	1	7	gueri	3	0	1	1	1	1	1	0	0	1	0	0	0	0	0	0	0	0	0	0	0	0	0	0	0	0	0	0	0	0	0	0	0	0	Negatif	1	0
1726	female	20	Ans	11-20	0	menagere	0	Nord Kivu	Butembo	2	7	gueri	3	0	0	0	0	0	0	0	0	0	1	0	0	0	0	0	0	0	0	0	0	0	0	0	0	0	0	0	0	0	0	0	0	0	Negatif	1	0
1727	male	15	Ans	11-20	0	sans emploi	0	Nord Kivu	Butembo		7	gueri	3	0	1	0	0	0	0	0	1	0	0	0	0	0	1	0	0	0	0	0	0	0	0	0	0	0	0	0	0	0	0	0	0	0	Negatif	1	0
1728	female	20	Ans	11-20	0			Nord Kivu	KYONDO	4	7	gueri	3	0	0	0	1	1	0	0	1	1	0	0	0	0	0	0	0	0	0	0	0	0	0	0	0	0	0	0	0	0	0	0	0	0	Negatif	0	0
1729	female	30	Ans	21-30	1	menagere	0	Nord Kivu	Butembo		7	deces	5	0	1	1	1	1	1	0	1	0	1	0	0	0	1	0	0	0	0	0	0	0	0	0	0	0	0	0	0	0	0	0	0	0	positif	0	0
1730	male	22	Ans	21-30	0	sans emploi	0	Nord Kivu	Butembo		7	gueri	3	0	0	0	0	0	0	0	0	1	0	0	0	0	0	0	0	0	0	0	0	0	0	0	0	0	0	0	0	0	0	0	0	0	Negatif	1	0
1731	male	33	Ans	31-40	1	health worker	1	Nord Kivu	MUSIENENE		6	gueri	4	0	0	0	1	0	0	0	1	1	0	0	0	0	0	0	0	0	0	0	0	0	0	0	0	0	0	0	0	0	0	0	0	0	Negatif	0	0
1732	female	40	Ans	31-40	1	menagere	0	Nord Kivu	Katwa	1	7	gueri	3	0	0	1	0	0	1	0	0	0	0	0	0	0	0	0	0	0	0	0	0	0	0	0	0	0	0	0	0	0	0	0	0	0	Negatif	1	1
1733	female	48	Ans	41-50	1	menagere	0	Nord Kivu	Butembo	4	7	gueri	4	0	1	1	1	0	0	0	1	1	1	0	0	0	0	0	0	0	0	0	0	0	0	0	0	0	0	0	0	0	0	0	0	0	Negatif	0	0
1734	male	25	Ans	21-30	1	autre	0	Nord Kivu	Butembo	3	7	gueri	3	0	0	0	1	1	0	0	0	1	0	0	0	0	0	1	0	0	0	0	0	0	0	0	0	0	0	0	0	0	0	0	0	0	Negatif	0	0
1735	male	24	Ans	21-30	0	autre	0	Nord Kivu	Butembo	3	7	gueri	3	0	0	0	0	0	1	0	1	1	1	0	0	0	0	1	0	0	0	0	0	0	0	0	0	0	0	0	0	0	0	0	0	0	Negatif	0	0
1736	female	3	Ans	0-10	0	sans emploi	0	Nord Kivu	Kalunguta	3	7	gueri	4	1	1	1	0	1	1	0	0	1	1	0	0	0	0	0	0	0	0	0	0	0	0	0	0	0	0	0	0	0	0	0	0	0	Negatif	0	0
1737	female	22	Ans	21-30	0	health worker	1	Nord Kivu	Kalunguta	6	7	gueri	4	0	0	1	1	0	1	0	1	1	1	0	0	0	0	0	0	0	0	0	0	1	0	0	0	1	0	0	0	1	0	0	0	0	Negatif	0	0
1738	male	7	Ans	0-10	0	sans emploi	0	Nord Kivu	Katwa	1	7	gueri	3	0	0	0	1	1	1	0	0	1	0	0	0	0	0	0	0	0	0	0	0													0	Negatif	0	0
1739	male	61	Ans	60+	1	famer	1	Nord Kivu	MUSIENENE	1	7	gueri	3	0	0	0	1	0	0	0	0	0	0	0	0	0	0	0	0	0	0	1	0	0	0	0	0	0	0	0	0	0	0	0	0	0	Negatif	0	0
1740	male	6	Ans	0-10	0	sans emploi	0	Nord Kivu	Butembo	3	7	gueri	3	0	0	0	1	1	1	0	0	1	0	0	0	0	0	0	0	0	0	0	0	0	0	0	0	0	0	0	0	0	0	0	0	0	Negatif	0	0
1741	female	14	Ans	11-20	0	sans emploi	0	Nord Kivu	Butembo	3	7	gueri	3	0	0	0	0	0	0	0	0	1	0	0	0	0	0	0	0	0	0	0	0	1	0	0	1	0	0	0	0	0	0	0	1	0	Negatif	0	0
1742	female	28	Ans	21-30	1	menagere	0	Nord Kivu	Butembo	1	7	gueri	3	0	0	0	0	0	1	0	0	0	0	0	0	0	0	0	0	0	0	0	0	1	0	0	0	0	0	0	0	0	0	0	1	0	Negatif	0	0
1743	male	8	Ans	0-10	0	sans emploi	0	Nord Kivu	Butembo	2	7	gueri	3	1	0	0	0	0	0	0	0	0	1	0	0	0	0	1	0	0	0	0	0	0	0	0	0	0	0	0	0	0	0	0	0	0	Negatif	0	0
1744	female	33	Ans	31-40	1	autre	0	Nord Kivu	MUSIENENE	6	7	gueri	2	0	0	0	0	0	1	0	0	1	1	0	0	0	0	0	0	0	0	0	0	0	0	0	0	0	0	0	0	0	0	0	0	0	Negatif	0	0
1745	female	2	Ans	0-10	0	sans emploi	0	Nord Kivu	MUSIENENE	5	7	gueri	2	1	0	0	0	0	0	0	0	1	1	1	0	0	0	0	0	0	0	0	0	0	0	0	0	0	0	0	0	0	0	0	0	0	Negatif	0	0
1746		64	Ans	60+	1	autre	0	Nord Kivu	Butembo	15	7	gueri	2	0	0	0	1	1	0	0	0	0	0	0	0	0	0	0	0	0	0	0	0	0	0	0	0	0	0	0	0	0	0	0	0	0	Negatif	0	0
1747	male	41	Ans	41-50	1	health worker	1	Nord Kivu	Katwa	3	7	gueri	3	0	0	0	1	0	0	0	1	1	0	0	0	0	0	0	0	0	0	0	0	0	0	0	0	0	0	0	0	0	0	0	0	0	Negatif	0	0
1748	male	58	Ans	51-60	1	famer	1	Nord Kivu	Butembo	4	7	gueri	3	0	0	0	1	0	0	0	0	0	1	1	0	0	0	0	0	0	1	0	1	0	0	0	0	0	0	0	0	0	0	0	0	0	Negatif	0	0
1749	male	48	Ans	41-50	1	famer	1	Nord Kivu	MUSIENENE	4	7	gueri	3	0	1	0	1	1	1	1	0	0	0	0	1	0	0	0	0	0	0	0	0	0	0	0	0	0	0	0	0	0	0	0	0	0	Negatif	0	0
1750	male	63	Ans	60+	1	menagere	0	Nord Kivu	Katwa	6	7	gueri	2	0	0	0	0	0	1	0	0	1	0	0	0	0	0	0	0	0	0	0	0	0	0	0	0	0	0	0	0	0	0	0	0	0	Negatif	0	0
1751	male	11	Ans	11-20	0	sans emploi	0	Nord Kivu	Butembo	3	7	gueri	3	1	0	0	1	1	0	1	1	1	0	0	0	0	0	0	0	0	0	0	0	0	0	0	0	0	0	0	0	0	0	0	0	0	Negatif	0	0
1752	male	34	Ans	31-40	1	autre	0	Nord Kivu	BIENA	9	7	deces	4	0	1	0	1	1	1	1	0	0	1	1	0	1	0	1	0	0	0	0	0	0	0	0	0	0	0	0	0	0	0	0	0	0	positif	0	0
1753	female	45	Ans	41-50	1	autre	0	Nord Kivu	Butembo	6	7	gueri	4	1	0	0	0	0	0	0	1	0	0	0	0	0	0	1	0	0	0	0	0	0	0	0	0	0	0	0	0	0	0	0	0	0	Negatif	0	0
1754	male	60	Ans	51-60	1	famer	1	Nord Kivu	Butembo	1	7	gueri	4	1	0	0	1	1	0	0	1	1	0	0	0	0	0	0	0	0	0	0	0	0	0	0	0	0	0	0	0	0	0	0	0	0	Negatif	0	0
1755	male	40	Ans	31-40	1	famer	1	Nord Kivu	MASEREKA	1	7	gueri	4	0	0	0	0	0	0	0	0	0	0	0	0	0	0	0	0	0	0	0	0	1	0	0	1	0	0	0	0	0	0	0	0	0	Negatif	0	0
1756	female	9	Mois	0-10	0	sans emploi	0	Nord Kivu	Katwa	6	7	gueri	2	1	1	0	1	1	0	0	0	0	0	0	0	0	0	0	0	0	0	0	0	0	0	0	0	0	0	0	0	0	0	0	0	0	Negatif	0	0
1757	male	21	Ans	21-30	0	sans emploi	0	Nord Kivu	Butembo	0	7	gueri	2	0	0	0	0	0	0	0	0	0	0	0	0	0	0	0	0	0	0	0	0	0	0	0	0	0	0	0	0	0	0	0	0	0	Negatif	0	0
1758	female	12	Ans	11-20	0			Nord Kivu	Butembo	0	7	gueri	3	0	0	0	0	0	0	0	0	0	0	0	0	0	0	0	0	0	0	0	0	1	0	0	1	0	0	0	0	0	0	0	0	0	Negatif	0	0
1759	male	6	Mois	0-10	0	sans emploi	0	Nord Kivu	MUSIENENE	1	7	gueri	3	1	0	0	1	1	0	0	0	0	0	0	0	0	0	0	0	0	0	0	0	0	0	0	0	0	0	0	0	0	0	0	0	0	Negatif	1	0
1760	female	16	Ans	11-20	0			Nord Kivu	Butembo	0	7	gueri	4	0	1	1	1	1	1	0	0	0	0	0	0	0	0	0	0	0	0	0	0	0	0	0	0	0	0	0	0	0	0	0	0	0	Negatif	0	0
1761	male	12	Ans	11-20	0			Nord Kivu	Butembo	1	7	gueri	3	0	0	1	1	1	1	0	1	0	0	0	0	0	1	0	0	0	0	0	0	0	0	0	0	0	0	0	0	0	0	0	0	0	Negatif	0	0
1762	female	62	Ans	60+	1	famer	1	Nord Kivu	Butembo	3	7	gueri	3	1	0	0	1	1	0	0	0	0	0	0	0	0	0	0	0	0	0	0	0	0	0	0	0	0	0	0	0	0	0	0	0	0	Negatif	0	0
1763	female	22	Ans	21-30	0	menagere	0	Nord Kivu	Butembo	4	7	gueri	4	0	1	1	1	1	1	0	0	0	0	0	0	0	0	0	0	0	0	0	0	0	0	0	0	0	0	0	0	0	0	0	0	0	Negatif	0	0
1764	female	25	Ans	21-30	1			Nord Kivu	Butembo	2	7	gueri	3	1	0	0	1	1	0	1	1	1	1	1	0	0	0	0	0	0	0	0	0	0	0	0	0	0	0	0	0	0	0	0	0	0	Negatif	1	0
1765	male	31	Ans	31-40	1	autre	0	Nord Kivu	Katwa	7	7	gueri	1	0	0	0	1	0	0	0	1	1	0	0	0	0	0	0	0	0	0	0	0	0	0	0	0	0	0	0	0	0	0	0	0	0	Negatif	0	0
1766	male	15	Mois	0-10	0	sans emploi	0	Nord Kivu	Katwa	1	7	gueri	4	1	0	0	1	1	0	0	0	0	0	0	0	0	0	0	0	0	0	0	0	0	0	0	0	0	0	0	0	0	0	0	0	0	Negatif	0	0
1767	female	19	Ans	11-20	0	autre	0	Nord Kivu	Butembo			gueri		1	0	0	1	1	1	1	0	1	1	0	0	0	0	0	0	0	0	0	0	0	0	0	0	0	0	0	0	0	0	0	0	0	Negatif	1	1
1768	male	3	Ans	0-10	0	sans emploi	0	Nord Kivu	BIENA	1	7	gueri	4	1	0	0	0	0	0	0	0	0	1	0	0	0	0	0	0	0	0	0	0	0	0	0	0	0	0	0	0	0	0	0	0	0	Negatif	1	0
1769	female	38	Ans	31-40	1	menagere	0	Nord Kivu	Butembo	3	7	gueri	3	1	0	0	0	0	0	0	1	0	1	0	0	0	0	0	0	0	0	0	0	1	0	0	1	0	0	0	0	0	0	0	0	0	Negatif	1	0
1770	female	23	Ans	21-30	0	menagere	0	Nord Kivu	Butembo	15	7	gueri	2	1	0	0	0	0	0	1	1	0	1	0	0	0	0	0	0	0	0	0	0	0	0	0	0	0	0	0	0	0	0	0	0	0	Negatif	0	0
1771	female	21	Ans	21-30	0	menagere	0	Nord Kivu	Butembo	2	7	gueri	3	0	1	1	0	1	0	0	1	1	0	0	0	0	0	0	0	0	0	0	0	0	0	0	0	0	0	0	0	0	0	0	0	0	Negatif	1	0
1772	female	20	Ans	11-20	0	menagere	0	Nord Kivu	Butembo	1	7	gueri	3	0	1	0	1	0	1	0	1	1	1	0	0	1	0	0	0	0	0	0	0	0	0	0	0	0	0	0	0	0	0	0	0	0	Negatif	0	0
1773	male	56	Ans	51-60	1	autre	0	Nord Kivu	Manguredjipa	10	7	gueri	1	0	0	0	1	1	1	0	1	0	0	0	0	0	0	0	0	1	0	0	0	0	0	0	0	0	0	0	0	0	0	0	0	0	Negatif	0	0
1774	male	16	Ans	11-20	0			Nord Kivu	Katwa	1	7	gueri	3	0	0	1	0	0	1	0	0	1	1	0	0	0	0	0	0	0	0	0	0	0	0	0	0	0	0	0	0	0	0	0	0	0	Negatif	0	0
1775	male	17	Ans	11-20	0			Nord Kivu	Katwa	1	7	gueri	3	1	0	0	0	0	0	0	1	1	1	0	0	0	0	0	0	0	0	0	0	0	0	0	0	0	0	0	0	0	0	0	0	0	Negatif	0	0
1776	male	21	Ans	21-30	0	autre	0	Nord Kivu	Butembo	0	7	gueri	3	0	1	1	1	1	1	0	0	1	0	0	0	0	0	0	0	0	0	0	0	0	0	0	0	0	0	0	0	0	0	0	0	0	Negatif	0	0
1777	male	18	Ans	11-20	0	sans emploi	0	Nord Kivu	Butembo	3	7	gueri	3	0	1	1	1	0	1	0	1	1	0	0	1	1	0	0	0	0	0	0	0	0	0	0	0	0	0	0	0	0	0	0	0	0	Negatif	1	0
1778	male	38	Ans	31-40	1	autre	0	Nord Kivu	MUSIENENE	10	7	gueri	2	0	0	1	1	1	1	0	1	1	0	0	0	0	0	1	0	0	0	0	0	0	0	0	0	0	0	0	0	0	0	0	0	0	Negatif	0	0
1779	female	42	Ans	41-50	1	autre	0	Nord Kivu	Butembo	1	7	gueri	3	0	0	0	1	1	0	1	0	1	0	0	0	0	0	0	0	0	0	0	0	0	0	0	0	0	0	0	0	0	0	0	0	0	Negatif	0	0
1780	female	25	Ans	21-30	1	menagere	0	Nord Kivu	Butembo	1	7	gueri	4	0	0	0	1	0	0	0	1	1	0	0	1	1	0	0	0	0	0	0	0	0	0	0	0	0	0	0	0	0	0	0	0	0	Negatif	0	0
1781	male	8	Ans	0-10	0	sans emploi	0	Nord Kivu	Butembo			gueri		1	1	0	0	0	0	0	0	1	0	0	0	0	0	1	0	0	0	0	0	0	0	0	0	0	0	0	0	0	0	0	0	0	Negatif	1	0
1782	female	38	Ans	31-40	1	menagere	0	Nord Kivu	Butembo			gueri		1	0	0	0	0	1	0	1	0	0	0	0	0	1	0	0	0	0	0	0	0	0	0	0	0	0	0	0	0	0	0	0	0	Negatif	1	0
1783	female	7	Ans	0-10	0	sans emploi	0	Nord Kivu	Butembo	7	7	gueri	2	1	0	0	1	0	1	0	0	1	1	0	0	0	0	0	0	0	0	0	0	0	0	0	0	0	0	0	0	0	0	0	0	0	Negatif	0	0
1784	male	8	Ans	0-10	0	sans emploi	0	Nord Kivu	Butembo	4	7	gueri	3	1	0	0	1	1	1	1	0	0	1	1	1	1	0	0	0	0	0	0	0	0	0	0	0	0	0	0	0	0	0	0	0	0	Negatif	0	0
1785	male	3	Ans	0-10	0	sans emploi	0	Nord Kivu	Butembo	2	7	gueri	3	0	1	1	1	0	0	0	0	0	0	0	0	0	0	0	0	0	0	0	0	0	0	0	0	0	0	0	0	0	0	0	0	0	Negatif
1786	male	9	Ans	0-10	0	sans emploi	0	Nord Kivu	Butembo	2	7	gueri	3	0	0	1	1	0	0	0	0	0	1	0	0	0	0	0	0	0	0	0	0	0	0	0	0	0	0	0	0	0	0	0	0	0	Negatif
1787	female	8	Ans	0-10	0	sans emploi	0	Nord Kivu	Butembo	1	7	gueri	3	1	0	1	1	0	0	0	0	0	0	1	0	0	0	0	0	0	0	0	0	0	0	0	0	0	0	0	0	0	0	0	0	0	Negatif	0	0
1788	female	18	Ans	11-20	0	autre	0	Nord Kivu	Butembo	2	7	gueri	4	0	0	0	0	1	1	1	0	0	1	0	0	0	0	0	0	0	0	0	0	0	0	0	0	0	0	0	0	0	0	0	0	0	Negatif	0	0
1789	female	20	Ans	11-20	0	famer	1	Nord Kivu	Butembo		7	gueri	3	0	0	1	0	0	1	0	0	0	0	0	0	0	0	0	0	0	0	0	0	0	0	0	0	0	0	0	0	0	0	0	0	0	Negatif	0	0
1790	male	28	Ans	21-30	1	autre	0	Nord Kivu	Katwa	1	7	gueri	2	1	1	1	0	0	1	0	0	1	0	0	0	0	0	0	0	0	0	0	0	0	0	0	0	0	0	0	0	0	0	0	0	0	Negatif	0	0
1791	male	22	Ans	21-30	0	autre	0	Nord Kivu	Butembo	7	7	gueri	3	0	0	0	1	0	0	1	0	0	0	0	0	0	0	1	0	0	0	0	0	0	0	0	0	0	0	0	0	0	0	0	0	0	Negatif	0	0
1792	male	30	Ans	21-30	1	autre	0	Nord Kivu	Butembo	1	7	gueri	4	0	0	0	1	0	0	0	0	1	0	0	0	0	0	1	0	0	0	0	0	0	0	0	0	0	0	0	0	0	0	0	0	0	Negatif	1	0
1793	female	8	Ans	0-10	0	sans emploi	0	Nord Kivu	Butembo	0	7	gueri	3	0	0	0	1	0	0	1	0	0	0	0	0	0	0	0	0	0	0	0	0	0	0	0	0	0	0	0	0	0	0	0	0	0	Negatif	1	1
1794	female	50	Ans	41-50	1	famer	1	Nord Kivu	Butembo	21	7	gueri	1	0	0	0	1	1	1	1	1	0	1	0	0	0	0	0	0	0	0	0	0	1	0	0	0	0	0	0	1	0	0	0	0	0	Negatif	0	0
1795	female	50	Ans	41-50	1	menagere	0	Nord Kivu	MUSIENENE	5	7	gueri	3	0	0	0	0	1	1	0	0	1	1	0	0	0	0	0	0	0	0	0	0	0	0	0	0	0	0	0	0	0	0	0	0	0	Negatif	0	0
1796	male	29	Mois	0-10	0	sans emploi	0	Nord Kivu	MUSIENENE	3	7	gueri	3	0	1	1	1	1	0	0	0	0	1	0	0	0	0	0	0	0	0	0	0	0	0	0	0	0	0	0	0	0	0	0	0	0	Negatif	0	0
1797	female	15	Mois	0-10	0	sans emploi	0	Nord Kivu	Butembo	4	7	gueri	3	0	1	1	1	1	1	0	0	0	1	1	1	0	0	0	0	0	0	0	0	0	0	0	0	0	0	0	0	0	0	0	0	0	Negatif	0	0
1798	male	24	Ans	21-30	0			Nord Kivu	Butembo	1	7	gueri	4	0	1	1	1	1	0	0	0	1	0	0	0	0	0	0	0	0	0	0	0	0	0	0	0	0	0	0	0	0	0	0	0	0	Negatif	0	0
1799	female	16	Ans	11-20	0	autre	0	Nord Kivu	Butembo	1	7	gueri	3	0	1	0	1	0	1	0	0	1	0	0	0	0	0	0	0	0	0	0	0	0	0	0	0	0	0	0	0	0	0	0	0	0	Negatif	1	0
1800	male	25	Ans	21-30	1	autre	0	Nord Kivu	Butembo	23	7	gueri	2	1	0	1	1	1	1	0	0	1	1	0	0	0	0	1	0	0	0	0	0	0	0	0	0	0	0	0	0	0	0	0	0	0	Negatif	1	0
1801	male	61	Ans	60+	1	famer	1	Nord Kivu	Butembo	1	7	gueri	3	0	0	0	0	0	0	0	1	0	0	0	0	0	0	0	0	0	0	0	0	0	0	0	0	0	0	0	0	0	0	0	0	0	Negatif	1	1
1802	female	17	Ans	11-20	0	sans emploi	0	Nord Kivu	Butembo	1	7	gueri	2	0	1	0	0	1	1	0	1	0	0	0	0	0	0	0	0	0	0	0	0	0	0	0	0	0	0	0	0	0	0	0	0	0	Negatif	0	0
1803	male	7	Ans	0-10	0	sans emploi	0	Nord Kivu	Butembo	7	7	gueri	3	0	0	0	0	1	1	0	0	1	1	0	0	0	0	1	0	0	0	0	0	0	0	0	0	0	0	0	0	0	0	0	0	0	Negatif	0	0
1804	male	26	Ans	21-30	1	health worker	1	Nord Kivu	VUHOVI	2	7	gueri	3	1	0	0	1	0	0	0	0	1	0	0	0	0	0	0	0	0	0	0	0	0	0	0	0	0	0	0	0	0	0	0	0	0	Negatif	0	0
1805	male	33	Ans	31-40	1	autre	0	Nord Kivu	Butembo	1	7	gueri	3	0	0	0	1	1	0	0	1	1	0	0	0	0	0	0	0	0	0	0	0	0	0	0	0	0	0	0	0	0	0	0	0	0	Negatif	1	0
1806	male	40	Ans	31-40	1	autre	0	Nord Kivu	Butembo	2	7	gueri	3	0	0	0	0	1	1	0	1	1	0	0	0	0	0	0	0	0	0	0	0	0	0	0	0	0	0	0	0	0	0	0	0	0	Negatif	0	0
1807	male	40	Ans	31-40	1	autre	0	Nord Kivu	Butembo	8	7	gueri	3	0	1	0	0	1	0	0	0	1	0	0	0	0	0	0	0	0	0	0	0	0	0	0	0	0	0	0	0	0	0	0	0	0	Negatif	0	0
1808	female	21	Ans	21-30	0	famer	1	Nord Kivu	MUSIENENE	1	7	gueri	4	0	1	0	1	0	0	0	1	1	0	0	0	0	0	0	0	0	0	0	0	0	0	0	0	0	0	0	0	0	0	0	0	0	Negatif	0	0
1809	female	4	Ans	0-10	0	sans emploi	0	Nord Kivu	MUSIENENE	2	7	gueri	4	0	0	0	0	0	1	0	0	0	1	0	0	0	0	0	0	0	0	0	0	0	0	0	0	0	0	0	0	0	0	0	0	0	Negatif	0	0
1810	male	39	Ans	31-40	1	autre	0	Nord Kivu	Butembo	13	7	gueri	1	1	0	0	1	1	0	0	1	1	1	0	0	0	0	0	0	0	0	0	0	0	0	0	0	0	0	0	0	0	0	0	0	0	Negatif	0	0
1811	male	17	Ans	11-20	0	sans emploi	0	Nord Kivu	Butembo	3	7	gueri	3	1	0	0	1	0	1	1	1	0	1	0	0	0	0	0	0	0	0	0	0	0	0	0	0	0	0	0	0	0	0	0	0	0	Negatif	0	0
1812	male	58	Ans	51-60	1	famer	1	Nord Kivu	Butembo	7	7	gueri	2	1	1	0	0	1	1	0	0	1	1	0	0	0	0	0	0	0	0	0	0	0	0	0	0	0	0	0	0	0	0	0	0	0	Negatif	0	0
1813	female	19	Ans	11-20	0	autre	0	Nord Kivu	Kalunguta	1	7	gueri	3	0	0	0	0	0	1	0	1	1	1	1	0	0	0	0	0	0	0	0	0	1	0	0	0	0	0	0	0	0	0	1	0	0	Negatif	0	0
1814	female	21	Ans	21-30	0	autre	0	Nord Kivu	Butembo	1	7	gueri	3	0	0	0	1	1	1	0	0	1	0	0	0	0	0	0	0	0	0	0	0	0	0	0	0	0	0	0	0	0	0	0	0	0	Negatif	0	0
1815	male	30	Ans	21-30	1			Nord Kivu		1	7	gueri	3	0	0	0	0	0	0	0	0	0	0	0	0	0	0	0	0	0	0	0	0	0	0	0	0	0	0	0	0	0	0	0	0	0	Negatif	0	0
1816	female	5	Ans	0-10	0	sans emploi	0	Nord Kivu	Butembo	1	7	gueri	3	0	0	0	0	0	0	0	0	0	0	0	0	0	0	0	0	0	0	0	0	0	0	0	0	0	0	0	0	0	0	0	0	0	Negatif	0	0
1817	female	15	Mois	0-10	0	sans emploi	0	Nord Kivu	Butembo	10	7	gueri	2	0	0	0	0	0	0	0	0	0	0	0	0	0	0	0	0	0	0	0	0	0	0	0	0	0	0	0	0	0	0	0	0	0	Negatif	0	0
1818	female	23	Ans	21-30	0	menagere	0	Nord Kivu	Butembo	0	7	gueri	3	0	0	0	1	1	1	0	0	0	0	0	0	0	0	0	0	0	0	0	0	1	0	0	0	0	0	0	0	1	0	0	0	0	Negatif	0	0
1819	male	18	Mois	0-10	0	sans emploi	0	Nord Kivu	Butembo	7	7	gueri	2	1	1	1	1	1	0	0	0	0	0	0	0	0	0	0	0	0	0	0	0	0	0	0	0	0	0	0	0	0	0	0	0	0	Negatif	0	0
1820	male	20	Ans	11-20	0	autre	0	Nord Kivu	Butembo	1	7	gueri	3	1	1	1	1	0	1	0	0	1	0	0	1	0	0	0	0	1	0	0	0	0	0	0	0	0	0	0	0	0	0	0	0	0	Negatif	0	0
1821	male	30	Ans	21-30	1	menagere	0	Nord Kivu	Butembo	1	7	gueri	3	1	1	0	1	0	0	0	0	0	0	0	0	0	0	0	0	0	0	0	0	0	0	0	0	0	0	0	0	0	0	0	0	0	Negatif	0	0
1822	male	49	Ans	41-50	1	autre	0	Nord Kivu	Butembo	1	7	gueri	3	1																															1	0	Negatif	0	0
1823	male	8	Ans	0-10	0	sans emploi	0	Nord Kivu	Butembo	4	7	gueri	3	1	1	0	0	0	1	0	0	1	1	0	0	1	0	0	0	0	0	0	0	0	0	0	0	0	0	0	0	0	0	0	0	0	Negatif	1	0
1824	female	19	Ans	11-20	0	autre	0	Nord Kivu	Butembo	16	7	gueri	2	0	0	0	1	1	0	1	1	0	1	0	0	0	0	0	0	0	0	0	0	1	0	0	1	0	0	0	0	0	0	0	0	0	Negatif	0	0
1825	male	24	Ans	21-30	0	autre	0	Nord Kivu	Butembo	7	7	gueri	2	1	0	0	1	1	1	0	1	0	0	0	0	0	0	0	0	0	0	0	0	0	0	0	0	0	0	0	0	0	0	0	0	0	Negatif	0	0
1826	male	15	Ans	11-20	0	sans emploi	0	Nord Kivu	Butembo	9	7	gueri	1	1	0	0	1	0	1	0	0	0	1	0	0	0	0	0	0	0	0	0	0	0	0	0	0	0	0	0	0	0	0	0	0	0	Negatif	0	0
1827	male	26	Ans	21-30	1	autre	0	Nord Kivu	Butembo	1	7	gueri	3	0	1	1	0	1	1	0	0	0	0	0	1	0	0	0	0	0	0	0	0	0	0	0	0	0	0	0	0	0	0	0	0	0	Negatif	1	0
1828	female	19	Ans	11-20	0	autre	0	Nord Kivu	Butembo	1	7	gueri	3	1	0	0	0	1	1	0	0	0	0	1	1	0	0	0	0	0	0	0	0	0	0	0	0	0	0	0	0	0	0	0	0	0	Negatif	0	0
1829	male	5	Ans	0-10	0	sans emploi	0	Nord Kivu	Kalunguta	4	7	gueri	3	1	1	0	1	1	1	1	0	1	1	0	0	0	0	0	0	0	0	0	0	0	0	0	0	0	0	0	0	0	0	0	0	0	Negatif	0	0
1830	female	16	Ans	11-20	0	sans emploi	0	Nord Kivu	Butembo	1	7	gueri	3	0	0	0	1	0	0	0	1	1	0	0	0	0	0	0	0	0	0	0	0	0	0	0	0	0	0	0	0	0	0	0	0	0	Negatif	1	1
1831	male	21	Ans	21-30	0	sans emploi	0	Nord Kivu	Butembo	2	7	gueri	3	1	0	0	0	0	0	0	1	1	0	0	0	0	0	0	0	0	0	0	0	0	0	0	0	0	0	0	0	0	0	0	0	0	Negatif	0	0
1832	female	4	Ans	0-10	0	sans emploi	0	Nord Kivu	BIENA	7	7	gueri	3	1	0	0	1	1	1	0	0	1	1	0	0	0	0	0	0	0	0	0	0	0	0	0	0	0	0	0	0	0	0	0	0	0	Negatif	0	0
1833	male	22	Ans	21-30	0	sans emploi	0	Nord Kivu	Butembo	0	7	gueri	3	1	1	0	0	0	0	0	0	0	0	0	0	0	0	1	0	0	0	0	0	0	0	0	0	0	0	0	0	0	0	0	0	0	Negatif	0	0
1834	male	20	Ans	11-20	0	famer	1	Nord Kivu	BIENA	3	7	gueri	3	1	0	0	1	0	0	0	1	1	0	0	0	0	0	0	0	0	0	0	0	0	0	0	0	0	0	0	0	0	0	0	0	0	Negatif	0	0
1835	female	9	Ans	0-10	0	sans emploi	0	Nord Kivu	Butembo	1	7	deces	7	1	0	0	0	0	0	0	0	1	0	0	0	0	0	1	0	0	0	0	0	0	0	0	0	0	0	0	0	0	0	0	0	0	positif	1	0
1836	female	12	Ans	11-20	0	sans emploi	0	Nord Kivu	Butembo	2	7	gueri	4	0	0	0	0	0	1	0	0	1	1	0	0	0	0	0	0	0	0	0	0	0	0	0	0	0	0	0	0	0	0	0	0	0	Negatif	1	0
1837	female	4	Ans	0-10	0	sans emploi	0	Nord Kivu	Butembo	0	7	gueri	4	0	0	0	0	0	1	0	0	0	1	0	0	0	0	0	0	0	0	0	0	0	0	0	0	0	0	0	0	0	0	0	0	0	Negatif	0	0
1838	female	38	Ans	31-40	1	health worker	1	Nord Kivu	MUSIENENE	4	7	gueri	3	0	0	0	1	1	0	0	1	1	0	0	0	0	0	0	0	0	0	0	0	0	0	0	0	0	0	0	0	0	0	0	0	0	Negatif	0	0
1839	female	19	Ans	11-20	0	famer	1	Nord Kivu	MUSIENENE	7	7	gueri	3	1	0	0	1	1	0	0	0	1	0	0	0	1	0	0	0	0	0	0	0	0	0	0	0	0	0	0	0	0	0	0	0	0	Negatif	0	0
1840	female	67	Ans	60+	1	autre	0	Nord Kivu	BENI	56	7	gueri	2	0	0	0	1	1	1	0	1	0	0	1	0	0	0	0	0	0	0	0	0	0	0	0	0	0	0	0	0	0	0	0	0	0	Negatif	0	0
1841	female	74	Ans	60+	1	famer	1	Nord Kivu	Katwa	1	7	gueri	4	0	1	0	1	1	0	0	0	0	0	0	0	0	0	0	0	0	0	0	0	0	0	0	0	0	0	0	0	0	0	0	0	0	Negatif	0	0
1842	male	55	Ans	51-60	1	autre	0	Nord Kivu	Katwa	1	7	deces	1		1	0	1	1	0	1	0	0	1	0	0	0	0	0	0	0	0	0	0	1	0	0	0	0	1	1	1	0	0	0	0	0	Negatif	0	0
1843	male	8	Ans	0-10	0	sans emploi	0	Nord Kivu	Kalunguta	2	7	gueri		1	1	1	1	1	0	0	0	0	1	0	0	0	0	0	0	0	0	0	0	0	0	0	0	0	0	0	0	0	0	0	0	0	Negatif	0	0
1844	female	24	Ans	21-30	0	autre	0	Nord Kivu	Butembo	3	8	gueri	3	1	0	1	0	0	1	0	0	1	1	0	0	0	0	0	0	0	0	0	0	1	0	0	0	1	0	0	0	0	0	0	0	0	Negatif	1	0
1845	male	25	Ans	21-30	1	autre	0	Nord Kivu	Butembo	2	8	gueri	3	0	0	0	0	1	0	0	1	0	0	0	0	0	0	0	0	0	0	0	0	0	0	0	0	0	0	0	0	0	0	0	0	0	Negatif	0	0
1846	male	17	Ans	11-20	0	sans emploi	0	Nord Kivu	Butembo	6	8	gueri	3	0	0	0	1	1	0	0	1	1	0	0	0	0	0	0	0	0	0	0	0	0	0	0	0	0	0	0	0	0	0	0	0	0	Negatif	0	0
1847	male	18	Ans	11-20	0	sans emploi	0	Nord Kivu	Katwa	2	8	gueri	3	0	1	0	0	0	0	0	0	1	0	0	0	0	0	0	0	0	0	0	0	0	0	0	0	0	0	0	0	0	0	0	0	0	Negatif	0	0
1848	male	13	Ans	11-20	0	famer	1	Nord Kivu	Butembo	1	8	gueri	3	0	0	0	0	0	0	0	0	0	0	1	0	0	0	0	0	0	0	0	0	0	0	0	0	0	0	0	0	0	0	0	0	0	Negatif	1	0
1849	female	20	Ans	11-20	0	menagere	0	Nord Kivu	Butembo	2	8	gueri	3	0	0	0	0	0	1	0	0	0	0	0	0	0	0	0	0	0	0	0	0	1	0	0	0	0	0	0	0	1	0	0	0	0	Negatif	0	0
1850	male	18	Ans	11-20	0	sans emploi	0	Nord Kivu	Katwa	7	8	gueri	2	0	0	0	1	0	0	0	1	1	0	0	0	0	0	0	0	1	0	0	0	0	0	0	0	0	0	0	0	0	0	0	0	0	Negatif	0	0
1851	female	50	Ans	41-50	1	famer	1	Nord Kivu	Butembo	11	8	gueri	2	1	0	0	1	0	0	0	0	1	1	0	0	0	0	0	0	0	0	0	0	0	0	0	0	0	0	0	0	0	0	0	0	0	Negatif	0	0
1852	female	16	Ans	11-20	0	autre	0	Nord Kivu	Musienene	4	8	gueri	3	0	0	0	1	1	0	0	1	1	0	0	0	0	0	0	0	0	0	0	0	0	0	0	0	0	0	0	0	0	0	0	0	0	Negatif	0	0
1853	female	13	Ans	11-20	0	sans emploi	0	Nord Kivu	Butembo	3	8	gueri	3	1	1	0	0	0	0	0	0	0	0	0	1	1	0	1	1	0	0	0	0	0	0	0	0	0	0	0	0	0	0	0	0	0	Negatif	0	0
1854	male	28	Ans	21-30	1	autre	0	Nord Kivu	Butembo	8	8	gueri	3	0	0	0	0	0	1	0	1	1	0	0	0	0	0	0	0	0	0	0	0	0	0	0	0	0	0	0	0	0	0	0	0	0	Negatif	0	0
1855	female	6	Ans	0-10	0	sans emploi	0	Nord Kivu	Butembo	2	8	gueri	3	1	0	0	0	1	0	0	0	1	1	0	0	0	0	0	0	0	0	0	0	0	0	0	0	0	0	0	0	0	0	0	0	0	Negatif	0	0
1856	female	42	Ans	41-50	1	health worker	1	Nord Kivu	Butembo	2	8	gueri	3	1	0	1	1	1	0	0	1	1	0	0	1	1	0	0	0	0	0	0	0	0	0	0	0	0	0	0	0	0	0	0	0	0	Negatif	0	0
1857	male	18	Mois	0-10	0	sans emploi	0	Nord Kivu	Butembo	0	8	gueri	3	1	1	1	1	1	0	0	0	0	0	0	0	0	0	0	0	0	0	0	0	0	0	0	0	0	0	0	0	0	0	0	0	0	Negatif	0	0
1858	female	6	Ans	0-10	0	sans emploi	0	Nord Kivu	Butembo	3	8	gueri	3	1	1	1	1	1	0	0	0	0	0	0	0	0	0	0	0	0	0	0	0	0	0	0	0	0	0	0	0	0	0	0	0	0	Negatif	0	0
1859	male	22	Ans	21-30	0			Nord Kivu	Kalunguta	3	8	gueri	3	0	0	0	0	1	1	1	1	0	0	0	1	1	0	0	0	0	0	0	0	0	0	0	0	0	0	0	0	0	0	0	0	0	Negatif	0	0
1860	male	30	Mois	0-10	0	sans emploi	0	Nord Kivu	Butembo	3	8	gueri		0	0	0	1	0	0	0	0	0	1	1	0	0	0	0	0	0	0	0	0	0	0	0	0	0	0	0	0	0	0	0	0	0	Negatif	0	0
1861	male	40	Ans	31-40	1	autre	0	Nord Kivu	Butembo	0	8	gueri	3	1	0	0	0	0	1	0	1	1	0	0	0	0	0	0	0	0	0	0	0	0	0	0	0	0	0	0	0	0	0	0	0	0	Negatif	0	0
1862	male	17	Ans	11-20	0	sans emploi	0	Nord Kivu	Butembo	2	8	gueri	3	0	0	0	1	1	1	0	1	0	1	0	0	0	0	0	0	0	0	0	0	0	0	0	0	0	0	0	0	0	0	0	0	0	Negatif	0	0
1863	female	8	Ans	0-10	0	sans emploi	0	Nord Kivu	Butembo	0	8	gueri	4	1	0	0	1	0	0	0	0	0	0	1	0	0	0	0	0	0	0	0	0	0	0	0	0	0	0	0	0	0	0	0	0	0	Negatif	0	0
1864	male	8	Ans	0-10	0	sans emploi	0	Nord Kivu	Butembo	1	8	gueri	11	0	0	0	0	0	0	0	0	0	0	0	0	0	0	0	0	0	0	0	0	0	0	0	0	0	0	0	0	0	0	0	0	0	positif	1	1
1865	male	40	Ans	31-40	1	health worker	1	Nord Kivu	Katwa	2	8	gueri	34	1	1	1	0	1	0	0	0	0	1	1	0	0	0	0	0	0	0	0	0	0	0	0	0	0	0	0	0	0	0	0	0	0	positif	1	0
1866	male	18	Ans	11-20	0	autre	0	Nord Kivu	Butembo	3	8	gueri	4	1	1	1	1	1	1	0	0	1	0	0	0	0	0	0	0	0	0	0	0	0	0	0	0	0	0	0	0	0	0	0	0	0	Negatif	1	0
1867	male	20	Ans	11-20	0	sans emploi	0	Nord Kivu	MUSIENENE	3	8	gueri		0	0	0	0	0	0	0	0	1	1	0	0	0	0	0	0	0	0	0	0	1	0	0	1	0	0	0	0	0	0	0	0	0	Negatif	0	0
1868	female	20	Ans	11-20	0	sans emploi	0	Nord Kivu	Butembo	1	8	gueri	5	0	1	0	0	1	0	0	1	1	0	1	0	0	0	0	0	0	0	0	0	0	0	0	0	0	0	0	0	0	0	0	0	0	Negatif	0	0
1869	female	17	Ans	11-20	0	sans emploi	0	Nord Kivu	Butembo	5	8	gueri	1	1	1	0	1	0	1	0	0	1	1	0	0	1	0	0	0	0	0	0	0	0	0	0	0	0	0	0	0	0	0	0	0	0	Negatif	1	0
1870	male	32	Ans	31-40	1			Nord Kivu	Butembo		8	gueri	4	0	1	1	1	1	1	0	1	1	0	0	0	0	0	1	0	0	0	0	0	0	0	0	0	0	0	0	0	0	0	0	0	0	Negatif	0	0
1871	male	34	Ans	31-40	1	famer	1	Nord Kivu	Kalunguta	0	8	gueri	4	0	0	0	0	0	0	0	1	1	0	0	0	0	0	1	0	0	0	0	0													0	Negatif	0	0
1872	male	18	Ans	11-20	0	sans emploi	0	Nord Kivu	Butembo	1	8	gueri	4	1	0	0	1	1	0	0	1	1	0	0	0	1	0	0	0	0	0	0	0	0	0	0	0	0	0	0	0	0	0	0	0	0	Negatif	0	0
1873	female	24	Ans	21-30	0	autre	0	Nord Kivu	Butembo	3	8	gueri		0	1	0	1	1	1	0	0	1	0	0	0	0	0	0	0	0	0	0	0	0	0	0	0	0	0	0	0	0	0	0	0	0	Negatif	0	0
1874	male	44	Ans	41-50	1	autre	0	Nord Kivu	BENI	10	8	gueri	3	0	1	1	1	1	1	0	0	0	0	0	0	0	0	0	0	0	0	0	0	0	0	0	0	0	0	0	0	0	0	0	0	0	Negatif	0	0
1875	male	34	Mois	0-10	0	sans emploi	0	Nord Kivu	Butembo	3	8	gueri	3	1	0	0	1	1	0	0	0	0	0	0	0	0	0	0	0	0	0	0	0	0	0	0	0	0	0	0	0	0	0	0	0	0	Negatif	0	0
1876	male	43	Ans	41-50	1	health worker	1	Nord Kivu	Butembo	5	8	gueri	2	0	0	0	1	0	0	0	0	1	1	1	0	0	0	0	0	0	0	0	0	0	0	0	0	0	0	0	0	0	0	0	0	0	Negatif	1	0
1877	male	18	Ans	11-20	0	autre	0	Nord Kivu	Butembo	3	8	gueri	3	1	1	0	1	0	0	0	0	1	0	0	0	0	0	0	0	0	0	0	0	0	0	0	0	0	0	0	0	0	0	0	0	0	Negatif	0	0
1878	female	47	Ans	41-50	1	health worker	1	Nord Kivu	Katwa	0	8	gueri	3	1	0	0	0	0	1	0	0	1	0	0	0	0	0	1	0	0	0	0	0	0	0	0	0	0	0	0	0	0	0	0	0	0	Negatif	1	1
1879	female	18	Ans	11-20	0	health worker	1	Nord Kivu	MUSIENENE	1	8	gueri	3	1	1	1	0	0	1	0	0	0	0	0	0	1	0	0	0	0	0	0	0	0	0	0	0	0	0	0	0	0	0	0	0	0	Negatif	1	0
1880	male	20	Ans	11-20	0	autre	0	Nord Kivu	Butembo	1	8	gueri	3	1	0	0	0	0	0	0	0	1	0	0	0	0	0	0	0	0	0	0	0	0	0	0	0	0	0	0	0	0	0	0	0	0	Negatif	1	0
1881	male	20	Ans	11-20	0	autre	0	Nord Kivu	MUSIENENE		8	gueri	3	1	0	1	1	0	0	0	1	1	1	0	0	0	0	0	0	0	0	0	0	1	0	0	0	1	0	0	0	0	0	0	0	0	Negatif	0	0
1882	female	33	Ans	31-40	1	menagere	0	Nord Kivu	Butembo	3	8	gueri	3	0	0	0	1	1	0	0	0	1	1	1	0	0	0	1	0	0	0	0	0	0	0	0	0	0	0	0	0	0	0	0	0	0	Negatif	0	0
1883	female	3	Ans	0-10	0	sans emploi	0	Nord Kivu	Katwa	2	8	gueri	4	1	0	0	1	1	0	0	0	0	1	0	0	0	0	0	0	0	0	0	0	0	0	0	0	0	0	0	0	0	0	0	0	0	Negatif
1884	female	27	Ans	21-30	1	autre	0	Nord Kivu	Katwa	8	8	deces	2	0	0	0	1	1	1	0	1	1	0	0	1	1	0	0	0	0	0	0	0	0	0	0	0	0	0	0	0	0	0	0	0	0	positif	1	0
1885	female	23	Ans	21-30	0	autre	0	Nord Kivu	MUSIENENE	0	8	gueri	3	0	0	0	1	0	0	0	0	0	0	0	0	0	0	0	0	0	0	0	0	0	0	0	0	0	0	0	0	0	0	0	0	0	Negatif	0	0
1886	female	55	Ans	51-60	1	autre	0	Nord Kivu	Musienene	2	8	gueri	3	1	0	0	1	0	0	1	0	1	1	1	0	0	0	0	0	0	0	0	0	0	0	0	0	0	0	0	0	0	0	0	0	0	Negatif	0	0
1887	male	3	Ans	0-10	0	sans emploi	0	Nord Kivu	Butembo	0	8	gueri	3	1	0	0	1	1	1	0	0	0	0	0	0	0	0	0	1	0	0	0	0	0	0	0	0	0	0	0	0	0	0	0	0	0	Negatif	0	0
1888	male	49	Ans	41-50	1	autre	0	Nord Kivu	Butembo		8	gueri	3	0	1	1	1	0	1	0	0	1	0	1	0	0	0	0	0	0	0	0	0	0	0	0	0	0	0	0	0	0	0	0	0	0	Negatif
1889	female	23	Ans	21-30	0	sans emploi	0	Nord Kivu	Butembo	4	8	gueri	3	1	0	0	0	0	0	0	0	1	0	1	0	0	0	0	0	0	0	0	0	0	0	0	0	0	0	0	0	0	0	0	0	0	Negatif	1	0
1890	male	22	Ans	21-30	0	autre	0	Nord Kivu	Butembo	1	8	gueri	3	0	1	0	0	1	1	0	0	1	0	0	0	0	0	0	0	0	0	0	0	0	0	0	0	0	0	0	0	0	0	0	0	0	Negatif	0	0
1891	female	2	Mois	0-10	0	sans emploi	0	Nord Kivu	Butembo	6	8	gueri	2	1	0	0	0	0	0	0	0	0	1	0	0	0	0	0	0	0	0	0	0	0	0	0	0	0	0	0	0	0	0	0	0	0	Negatif	0	0
1892	male	4	Ans	0-10	0	sans emploi	0	Nord Kivu	Butembo	3	8	gueri	3	1	0	0	1	1	0	0	0	0	0	0	0	0	0	1	0	0	0	0	0	0	0	0	0	0	0	0	0	0	0	0	0	0	Negatif	0	0
1893	female	37	Ans	31-40	1	menagere	0	Nord Kivu	Butembo	5	8	gueri	2	0	0	0	0	0	1	0	0	0	0	0	0	0	0	0	0	0	0	0	0	1	0	0	0	0	0	0	0	1	0	0	0	0	Negatif	0	0
1894	female	2	Ans	0-10	0	sans emploi	0	Nord Kivu	Katwa	9	8	deces	2	1	1	0	1	1	1	0	0	1	1	0	0	0	1	0	0	0	0	0	0	0	0	0	0	0	0	0	0	0	0	0	0	0	Negatif	0	0
1895	male	23	Ans	21-30	0	sans emploi	0	Nord Kivu	Butembo	3	8	gueri	4	0	0	1	1	0	1	0	1	1	0	0	0	0	0	0	0	0	0	0	0	0	0	0	0	0	0	0	0	0	0	0	0	0	Negatif	0	0
1896	female	24	Ans	21-30	0	autre	0	Nord Kivu	Butembo	13	8	gueri	2	1	0	1	1	1	1	0	1	1	1	1	0	0	0	0	0	0	0	0	0	0	0	0	0	0	0	0	0	0	0	0	0	0	Negatif	0	0
1897	male	40	Ans	31-40	1	autre	0	Nord Kivu	Butembo	13	8	gueri	2	1	0	0	1	1	1	0	1	1	0	0	0	0	0	0	0	0	0	0	0	0	0	0	0	0	0	0	0	0	0	0	0	0	Negatif	0	0
1898	male	5	Ans	0-10	0	sans emploi	0	Nord Kivu	Biena	4	8	gueri	3	0	1	1	1	1	1	0	0	0	0	0	0	0	0	0	0	0	0	0	0	0	0	0	0	0	0	0	0	0	0	0	0	0	Negatif	0	0
1899	male	9	Ans	0-10	0	sans emploi	0	Nord Kivu	Butembo	2	8	gueri	3	1	0	0	0	0	0	1	0	1	1	0	0	0	0	0	0	0	0	0	0	0	0	0	0	0	0	0	0	0	0	0	0	0	Negatif
1900	female	4	Ans	0-10	0	sans emploi	0	Nord Kivu	Butembo	2	8	gueri	3	0	1	1	1	1	0	0	0	1	1	1	0	0	0	0	0	0	0	0	0	0	0	0	0	0	0	0	0	0	0	0	0	0	Negatif	0	0
1901		3	Ans	0-10	0	sans emploi	0	Nord Kivu	Butembo	2	8	gueri	3	0	1	1	1	1	1	0	0	1	1	0	0	0	0	0	0	0	0	0	0	1	0	0	1	0	0	0	0	0	0	0	0	0	Negatif	0	0
1902	male	3	Mois	0-10	0	sans emploi	0	Nord Kivu	Katwa	1	8	gueri	4	1	0	0	0	0	1	0	0	0	1	0	0	0	0	1	0	0	0	0	0	0	0	0	0	0	0	0	0	0	0	0	0	0	Negatif	1	0
1903	female	38	Ans	31-40	1	health worker	1	Nord Kivu	Butembo	7	8	gueri	3	0	1	1	1	0	1	0	1	0	0	0	0	0	0	0	0	0	0	0	0	0	0	0	0	0	0	0	0	0	0	0	0	0	Negatif	1	0
1904	male	32	Ans	31-40	1	autre	0	Nord Kivu	Butembo	2	8	gueri	3	1	0	0	1	0	0	0	1	0	0	0	0	0	0	0	0	0	0	0	0	0	0	0	0	0	0	0	0	0	0	0	0	0	Negatif	1	0
1905	male	29	Ans	21-30	1	autre	0	Nord Kivu	Kalunguta	4	8	gueri		1	1	1	1	1	1	0	1	1	0	0	0	0	0	0	0	0	0	0	0	0	0	0	0	0	0	0	0	0	0	0	0	0	Negatif	1	0
1906	female	13	Ans	11-20	0	sans emploi	0	Nord Kivu	Kalunguta	5	8	gueri	2	1	0	1	1	1	1	0	1	1	1	0	0	0	0	0	0	0	0	0	0	1	0	0	0	1	0	0	0	0	0	0	0	0	Negatif
1907	female	30	Ans	21-30	1	famer	1	Nord Kivu	Butembo	2	8	gueri	3	1	1	0	1	1	0	0	0	1	0	0	0	0	0	0	0	1	0	0	0	0	0	0	0	0	0	0	0	0	0	0	0	0	Negatif	0	0
1908	female	19	Ans	11-20	0	menagere	0	Nord Kivu	Butembo	6	8	gueri		0	0	0	1	1	0	0	1	0	1	0	0	0	0	0	0	0	0	0	0	0	0	0	0	0	0	0	0	0	0	0	0	0	Negatif	0	0
1909	male	3	Ans	0-10	0	sans emploi	0	Nord Kivu	Musienene		8	gueri	3	1	0	0	0	1	1	0	1	0	0	0	0	0	0	0	0	0	0	0	0	0	0	0	0	0	0	0	0	0	0	0	0	0	Negatif	0	0
1910	male	35	Ans	31-40	1	autre	0	Nord Kivu	Musienene	1	8	gueri	3	0	0	0	0	0	0	0	1	1	0	0	0	0	0	0	0	0	0	0	0	0	0	0	0	0	0	0	0	0	0	0	0	0	Negatif	0	0
1911	male	65	Ans	60+	1	famer	1	Nord Kivu	KATWA	2	8	deces	2		1	0	1	1	1	0	1	0	0	0	0	0	0	0	0	0	0	0	0	0	0	0	0	0	0	0	0	0	0	0	0	0	positif	1	1
1912	female	47	Ans	41-50	1	menagere	0	Nord Kivu	Katwa	1	8	gueri	14		1	0	1	1	1	0	1	0	1	0	0	0	0	0	0	0	0	0	0	0	0	0	0	0	0	0	0	0	0	0	0	0	positif	1	1
1913	female	28	Ans	21-30	1			Nord Kivu	Butembo	2	8	gueri	3	0	0	0	0	0	0	0	0	0	0	0	0	0	0	0	0	0	0	0	0	0	0	0	0	0	0	0	0	0	0	0	0	0	Negatif	0	0
1914	male	34	Ans	31-40	1	famer	1	Nord Kivu	KATWA	7	8	deces	2	1	0	1	1	0	0	0	0	1	0	0	0	0	0	0	0	0	0	0	0	0	0	0	0	0	0	0	0	0	0	0	0	0	positif	1	1
1915	male	18	Ans	11-20	0	autre	0	Nord Kivu	BUTEMBO	4	8	gueri	3	1	0	0	1	0	0	0	1	1	0	0	0	0	0	0	0	0	0	0	0	0	0	0	0	0	0	0	0	0	0	0	0	0	Negatif	1	0
1916	female	23	Ans	21-30	0	autre	0	Nord Kivu	BUTEMBO	1	8	gueri	3	1	0	0	0	0	0	0	0	0	0	0	0	0	0	0	0	0	0	0	0	1	0	0	0	0	0	0	0	1	0	0	0	0	Negatif	0	0
1917		48	Ans	41-50	1	autre	0	Nord Kivu	BUTEMBO		8	gueri	3	0	0	0	0	1	1	0	1	1	1	0	0	0	0	0	0	0	0	0	0	0	0	0	0	0	0	0	0	0	0	0	0	0	Negatif	1	0
1918	female	22	Mois	0-10	0	sans emploi	0	Nord Kivu	BUTEMBO	1	8	gueri	3	1	0	0	1	1	0	0	0	1	0	0	0	0	0	0	0	0	0	0	0	0	0	0	0	0	0	0	0	0	0	0	0	0	Negatif	0	0
1919	male	49	Ans	41-50	1			Nord Kivu			8	gueri	3	0	0	0	0	0	0	0	0	0	0	0	0	0	0	0	0	0	0	0	0	0	0	0	0	0	0	0	0	0	0	0	0	0	Negatif	0	0
1920	male	7	Ans	0-10	0	sans emploi	0	Nord Kivu	Butembo	8	8	gueri	1	0	0	0	1	1	1	0	0	1	0	0	1	0	0	0	0	0	0	0	0	0	0	0	0	0	0	0	0	0	0	0	0	0	Negatif	0	0
1921	female	77	Ans	60+	1	menagere	0	Nord Kivu	KATWA	5	8	gueri	3	0	0	0	0	0	0	0	0	0	1	0	1	0	0	0	0	0	0	0	0	1	0	0	0	0	1	0	1	0	0	0	0	0	Negatif	0	0
1922	male	14	Ans	11-20	0	sans emploi	0	Nord Kivu	Butembo	1	8	gueri	3	1	1	1	0	1	0	0	1	1	0	0	0	0	0	0	0	0	0	0	0	0	0	0	0	0	0	0	0	0	0	0	0	0	Negatif	0	0
1923	male	11	Ans	11-20	0	sans emploi	0	Nord Kivu	KATWA	3	8	gueri	3	1	0	1	0	0	1	0	0	1	1	0	0	0	0	0	0	0	0	0	0	0	0	0	0	0	0	0	0	0	0	0	0	0	Negatif	1	0
1924	male	32	Ans	31-40	1	famer	1	Nord Kivu	Butembo	1	8	gueri	3	0	0	1	1	1	1	0	0	1	0	0	0	0	0	0	0	0	0	0	0	0	0	0	0	0	0	0	0	0	0	0	0	0	Negatif	0	0
1925	male	14	Ans	11-20	0	menagere	0	Nord Kivu	Katwa	1	8	gueri	3	1	1	1	1	1	0	0	0	0	0	0	0	0	0	0	0	0	0	0	0	0	0	0	0	0	0	0	0	0	0	0	0	0	Negatif	0	0
1926	female	27	Ans	21-30	1	autre	0	Nord Kivu	Butembo	4	8	gueri	4	0	0	0	0	0	0	0	0	0	0	0	0	0	0	0	1	0	0	0	0	0	0	0	0	0	0	0	0	0	0	0	0	0	Negatif	1	0
1927	male	29	Ans	21-30	1	autre	0	Nord Kivu	Butembo	4	8	gueri	3	0	0	0	1	0	1	0	0	1	0	0	0	0	0	0	0	0	0	0	0	0	0	0	0	0	0	0	0	0	0	0	0	0	Negatif	1	0
1928	male	23	Ans	21-30	0	autre	0	Nord Kivu	Butembo	4	8	gueri	3	1	1	0	0	0	0	0	0	1	1	0	0	0	0	0	1	0	0	0	0													0	Negatif	0	0
1929	male	27	Ans	21-30	1	autre	0	Nord Kivu	Butembo	4	8	gueri	3	1	1	0	0	0	1	1	1	1	0	0	0	0	0	0	0	0	0	0	0	0	0	0	0	0	0	0	0	0	0	0	0	0	Negatif	0	0
1930	female	38	Ans	31-40	1	famer	1	Nord Kivu	Butembo	8	8	gueri	3	0	1	0	1	1	1	0	1	1	0	0	0	0	0	0	0	0	0	0	0													0	Negatif	0	0
1931	male	19	Ans	11-20	0	sans emploi	0	Nord Kivu	Butembo	3	8	gueri	3	1	1	1	1	1	0	0	0	1	1	0	0	1	0	0	0	0	0	0	0	0	0	0	0	0	0	0	0	0	0	0	0	0	Negatif	0	0
1932	male	21	Ans	21-30	0	sans emploi	0	Nord Kivu	Butembo	10	8	gueri	3	0	0	0	1	1	0	0	1	1	0	0	0	0	0	0	0	0	0	0	0	0	0	0	0	0	0	0	0	0	0	0	0	0	Negatif	1	0
1933	female	30	Ans	21-30	1	menagere	0	Nord Kivu	Butembo	1	8	gueri	3	0	0	0	0	0	1	0	0	0	0	0	0	0	0	0	0	0	0	0	0	1	0	0	0	0	0	0	0	1	0	0	0	0	Negatif	0	0
1934	female	38	Ans	31-40	1	health worker	1	Nord Kivu	Butembo	2	8	gueri	3	0	0	0	1	1	0	0	1	1	0	0	0	0	0	0	0	0	0	0	0	1	0	0	1	0	0	0	0	0	0	0	0	0	Negatif	1	0
1935	female	16	Ans	11-20	0	autre	0	Nord Kivu	Butembo	2	8	gueri	3	0	0	0	0	0	0	0	0	1	1	0	0	0	0	0	0	0	0	0	0	0	0	0	0	0	0	0	0	0	0	0	0	0	Negatif	0	0
1936	male	37	Ans	31-40	1	autre	0	Nord Kivu	Butembo	2	8	gueri	3	0	0	0	1	1	0	0	1	0	0	0	0	0	0	0	0	0	0	0	0	0	0	0	0	0	0	0	0	0	0	0	0	0	Negatif	0	0
1937	male	46	Ans	41-50	1	autre	0	Nord Kivu	Butembo		8	gueri	3	1	0	0	1	0	0	0	1	1	0	0	0	0	0	0	0	0	0	0	0	0	0	0	0	0	0	0	0	0	0	0	0	0	Negatif	0	0
1938	female	25	Ans	21-30	1	health worker	1	Nord Kivu	Musienene	1	8	gueri	3	0	0	0	0	0	1	0	1	1	0	0	0	0	0	0	0	0	0	0	0	0	0	0	0	0	0	0	0	0	0	0	0	0	Negatif	0	0
1939	male	15	Ans	11-20	0	sans emploi	0	Nord Kivu	Butembo	4	8	gueri	3	1	0	0	0	0	0	1	1	1	0	0	1	0	0	0	0	0	0	0	0	0	0	0	0	0	0	0	0	0	0	0	0	0	Negatif
1940	female	43	Ans	41-50	1	famer	1	Nord Kivu	Butembo	4	8	gueri	3	1	0	0	1	0	0	0	1	1	0	0	0	0	0	0	0	0	0	0	0	0	0	0	0	0	0	0	0	0	0	0	0	0	Negatif	0	0
1941	female	6	Ans	0-10	0	sans emploi	0	Nord Kivu	Butembo	1	8	gueri	3	1	0	0	1	1	1	0	1	0	0	0	0	0	0	0	0	0	0	0	0	0	0	0	0	0	0	0	0	0	0	0	0	0	Negatif	0	0
1942	male	5	Ans	0-10	0	sans emploi	0	Nord Kivu	Katwa	4	9	gueri	21	1	0	0	1	0	1	0	0	0	0	0	1	0	0	0	0	0	0	0	0	1	1	0	0	0	0	0	0	0	0	0	0	0	positif	1	1
1943	female	42	Ans	41-50	1	famer	1	Nord Kivu	Butembo	6	9	gueri	3	0	0	0	1	0	0	1	0	1	0	0	0	0	0	0	0	0	0	0	0	0	0	0	0	0	0	0	0	0	0	0	0	0	Negatif	0	0
1944	male	37	Ans	31-40	1	autre	0	Nord Kivu	Kalunguta	3	9	gueri	2	0	1	0	0	1	0	1	1	0	0	0	1	1	1	0	0	0	0	0	0	0	0	0	0	0	0	0	0	0	0	0	0	0	Negatif	0	0
1945	male	22	Ans	21-30	0	autre	0	Nord Kivu	Katwa	8	9	gueri	2	0	1	0	1	1	1	0	1	1	0	0	0	0	0	0	0	0	0	0	0	0	0	0	0	0	0	0	0	0	0	0	0	0	Negatif	0	0
1946	male	46	Ans	41-50	1	famer	1	Nord Kivu	KYONDO	12	8	deces		0	0	0	0	0	1	0	1	1	0	0	0	0	0	1	0	0	0	0	1	0	0	0	0	0	1	0	0	0	0	0	0	0	positif	0	0
1947	female	34	Ans	31-40	1	autre	0	Nord Kivu	Musienene	1	8	gueri	19	0	1	1	1	1	1	1	1	0	0	0	0	0	0	0	0	0	0	0	0	0	0	0	0	0	0	0	0	0	0	0	0	0	positif	1	0
1948	female	40	Ans	31-40	1	menagere	0	Nord Kivu	Katwa	8	8	gueri	23	0	0	1	1	0	0	0	0	0	1	0	0	0	0	0	0	0	0	0	0	0	0	0	0	0	0	0	0	0	0	0	0	0	positif	1	0
1949	male	43	Ans	41-50	1	famer	1	Nord Kivu	Kalunguta	11	8	gueri	22	1	1	0	0	1	1	0	1	1	0	0	0	0	0	1	0	0	0	0	0	0	0	0	0	0	0	0	0	0	0	0	0	0	positif	1	0
1950	female	49	Ans	41-50	1	menagere	0	Nord Kivu	Katwa	4	9	gueri	3	1	1	0	1	0	1	0	0	0	1	0	0	0	0	0	0	0	0	0	0	1	0	0	1	0	0	0	0	0	0	0	0	0	Negatif	1	0
1951	male	29	Ans	21-30	1	health worker	1	Nord Kivu	Musienene	1	9	gueri	3	1	1	0	0	0	0	0	1	1	1	0	0	0	0	0	0	0	0	0	0	0	0	0	0	0	0	0	0	0	0	0	0	0	Negatif	0	0
1952	female	29	Ans	21-30	1	autre	0	Nord Kivu	Katwa	1	9	gueri	3	0	0	0	0	1	0	0	1	1	1	0	0	1	0	0	0	0	0	0	0	0	0	0	0	0	0	0	0	0	0	0	0	0	Negatif	0	0
1953	male	20	Ans	11-20	0	sans emploi	0	Nord Kivu	Butembo	2	9	gueri	3	0	1	0	1	1	1	0	1	1	0	0	0	0	0	0	0	0	0	0	0	0	0	0	0	0	0	0	0	0	0	0	0	0	Negatif	0	0
1954	male	19	Ans	11-20	0	sans emploi	0	Nord Kivu	Butembo	1	9	gueri	3	1	0	0	0	0	0	0	0	1	0	0	1	1	0	0	0	0	0	0	0	0	0	0	0	0	0	0	0	0	0	0	0	0	Negatif	0	0
1955	female	13	Ans	11-20	0	sans emploi	0	Nord Kivu	Butembo	15	9	gueri	2	0	1	1	1	0	0	0	0	1	1	0	0	0	0	0	0	0	0	0	0	0	0	0	0	0	0	0	0	0	0	0	0	0	Negatif	1	0
1956	male	40	Ans	31-40	1			Nord Kivu	Butembo	2	9	gueri	3	0	0	0	1	1	1	0	0	1	0	0	0	0	0	1	0	0	0	0	0	0	0	0	0	0	0	0	0	0	0	0	0	0	Negatif	0	0
1957	male	21	Ans	21-30	0	autre	0	Nord Kivu	KATWA	9	9	gueri	2	1	0	0	1	0	1	0	0	1	1	0	0	0	0	0	0	0	0	0	0	0	0	0	0	0	0	0	0	0	0	0	0	0	Negatif	1	0
1958	female	25	Ans	21-30	1	health worker	1	Nord Kivu	Butembo	8	9	gueri	2	0	0	0	0	0	0	0	0	1	1	0	0	0	1	0	0	0	1	0	0	0	0	0	0	0	0	0	0	0	0	0	0	0	Negatif	0	0
1959	female	8	Ans	0-10	0	sans emploi	0	Nord Kivu	KATWA	0	9	gueri	3		0	0	1	1	0	0	0	1	1	0	0	0	0	0	0	0	0	0	0	0	0	0	0	0	0	0	0	0	0	0	0	0	Negatif	0	0
1960	male	28	Ans	21-30	1	sans emploi	0	Nord Kivu	Butembo	3	9	gueri	3	0	0	0	1	0	0	0	0	1	0	0	0	0	0	0	0	0	0	0	0	0	0	0	0	0	0	0	0	0	0	0	0	0	Negatif	0	0
1961	male	1	Ans	0-10	0	sans emploi	0	Nord Kivu	KATWA	3	9	gueri	3	0	1	1	1	1	0	0	0	0	0	0	0	0	0	0	0	0	0	0	0	0	0	0	0	0	0	0	0	0	0	0	0	0	Negatif	0	0
1962	female	24	Ans	21-30	0	menagere	0	Nord Kivu	Katwa	1	9	gueri	3	0	1	1	1	1	1	0	0	0	1	0	0	0	0	0	0	1	0	0	0	0	0	0	0	0	0	0	0	0	0	0	0	0	Negatif	0	0
1963	male	35	Ans	31-40	1	health worker	1	Nord Kivu	Musienene	3	9	gueri	3	0	0	1	0	1	1	0	0	0	0	0	0	0	0	0	0	0	0	0	0	1	0	0	0	1	0	0	0	0	0	0	0	0	Negatif	0	0
1964	male	20	Ans	11-20	0	sans emploi	0	Nord Kivu	KATWA	2	9	gueri	3	1	0	0	1	0	0	0	1	0	0	0	0	0	0	0	0	0	0	0	0	0	0	0	0	0	0	0	0	0	0	0	0	0	Negatif	0	0
1965	male	22	Ans	21-30	0	autre	0	Nord Kivu	BUTEMBO	2	9	gueri	2	1	1	1	1	0	0	1	0	1	1	0	0	0	0	0	0	0	0	0	0	0	0	0	0	0	0	0	0	0	0	0	0	0	Negatif	0	0
1966	male	105	Jour	0-10	0	sans emploi	0	Nord Kivu	BUTEMBO	1	9	gueri	24	1	0	0	0	0	0	0	0	0	0	0	0	0	0	0	0	0	0	0	0	0	0	0	0	0	0	0	0	0	0	0	0	0	positif	1	0
1967	female	29	Ans	21-30	1	menagere	0	Nord Kivu	BUTEMBO	3	9	gueri	2	0	0	0	1	1	0	0	1	1	0	0	0	0	0	0	0	0	0	0	0	0	0	0	0	0	0	0	0	0	0	0	0	0	Negatif	1	1
1968	male	20	Ans	11-20	0			Nord Kivu	Biena	1	9	gueri	2	1	1	0	0	1	1	0	0	1	0	0	1	0	0	0	0	0	0	0	0	0	0	0	0	0	0	0	0	0	0	0	0	0	Negatif	0	0
1969	female	30	Ans	21-30	1	autre	0	Nord Kivu	Butembo	7	9	gueri	2	0	0	0	1	1	0	0	1	1	0	0	0	0	0	0	0	0	0	0	0														Negatif	0	0
1970	male	29	Ans	21-30	1			Nord Kivu	KATWA	7	9	gueri	2	1	0	0	1	0	0	1	0	0	1	0	0	1	0	0	0	0	0	0	0	0	0	0	0	0	0	0	0	0	0	0	0	0	Negatif	1	0
1971	female	27	Ans	21-30	1	autre	0	Nord Kivu	KATWA	4	9	gueri	17	0	1	1	1	1	0	0	0	0	0	0	0	0	0	0	0	0	0	0	0	0	0	0	0	0	0	0	0	0	0	0	0	0	positif	1	1
1972	female	20	Ans	11-20	0	menagere	0	Nord Kivu	Butembo	8	9	gueri	2	0	1	0	1	1	1	0	0	1	0	0	0	0	0	0	0	1	0	0	0	0	0	0	0	0	0	0	0	0	0	0	0	0	Negatif	0	0
1973	male	5	Ans	0-10	0	sans emploi	0	Nord Kivu	Kalunguta	6	9	gueri	2	1	0	0	1	1	1	0	0	1	0	0	0	0	0	0	0	0	0	0	0	1	0	0	1	0	0	0	0	0	0	0	0	0	Negatif	0	0
1974	male	3	Mois	0-10	0	sans emploi	0	Nord Kivu	Katwa	1	9	gueri	2	1	1	0	0	0	0	0	0	0	0	0	0	0	0	0	0	0	0	0	0	0	0	0	0	0	0	0	0	0	0	0	0	0	Negatif	1	1
1975	female	28	Ans	21-30	1	autre	0	Nord Kivu	Butembo	3	9	gueri	2	0	1	0	0	1	0	0	0	1	0	0	0	0	0	0	0	0	0	0	0	0	0	0	0	0	0	0	0	0	0	0	0	0	Negatif	1	0
1976	male	39	Ans	31-40	1	autre	0	Nord Kivu	Butembo	1	9	gueri	2	0	0	1	0	0	1	0	0	0	1	0	0	0	0	0	0	0	0	0	0	0	0	0	0	0	0	0	0	0	0	0	0	0	Negatif	1	0
1977	male	48	Ans	41-50	1	health worker	1	Nord Kivu	Katwa	2	9	gueri	2	0	0	0	1	0	0	0	1	0	0	0	0	0	0	0	0	0	0	0	0	0	0	0	0	0	0	0	0	0	0	0	0	0	Negatif	1	0
1978	male	27	Ans	21-30	1	autre	0	Nord Kivu	Butembo	2	9	gueri	2	0	0	0	1	0	0	0	1	1	1	0	0	0	0	0	0	0	0	0	0	0	0	0	0	0	0	0	0	0	0	0	0	0	Negatif	1	0
1979	male	19	Ans	11-20	0	sans emploi	0	Nord Kivu	Katwa	2	9	gueri	2	1	1	1	1	0	0	1	0	1	0	0	0	0	0	0	0	0	0	0	0														Negatif	1	0
1980	male	72	Ans	60+	1			Nord Kivu	Katwa	1	9			0	1	1	1	0	0	0	0	0	0	0	0	0	0	0	0	0	0	0	0	0	0	0	0	0	0	0	0	0	0	0	0	0	positif	1	1
1981	male	17	Ans	11-20	0	sans emploi	0	Nord Kivu	Butembo	0	9	gueri	2	1	1	0	0	0	0	1	0	0	0	0	0	0	0	0	0	0	0	0	0	0	0	0	0	0	0	0	0	0	0	0	0	0	Negatif	0	0
1982	male	19	Ans	11-20	0			Nord Kivu	Musienene	4	9	gueri	2	0	0	0	1	1	1	0	1	0	0	0	0	0	0	0	0	0	0	0	0	0	0	0	0	0	0	0	0	0	0	0	0	0	Negatif	0	0
1983	male	23	Ans	21-30	0	sans emploi	0	Nord Kivu	Butembo	4	9	gueri	2	0	0	0	0	0	0	0	0	1	0	0	1	0	0	0	0	0	0	0	0	0	0	0	0	0	0	0	0	0	0	0	0	0	Negatif	0	0
1984	female	53	Ans	51-60	1	menagere	0	Nord Kivu	Katwa	3	9	deces	1	1	1	0	1	1	1	0	1	0	0	0	0	0	0	0	0	0	0	0	0	0	0	0	0	0	0	0	0	0	0	0	0	0	positif	1	0
1985	female	5	Ans	0-10	0	sans emploi	0	Nord Kivu	Katwa	1	9	gueri	2	1	0	0	0	0	1	0	0	1	1	0	1	1	0	0	0	0	0	0	0	0	0	0	0	0	0	0	0	0	0	0	0	0	Negatif	1	0
1986	female	28	Ans	21-30	1	menagere	0	Nord Kivu	Katwa	2	9	gueri	2	1	0	0	0	0	0	0	1	1	0	0	0	0	0	0	0	0	0	0	0	0	0	0	0	0	0	0	0	0	0	0	0	0	Negatif	1	0
1987	male	78	Ans	60+	1			Nord Kivu	MABALAKO	4	9	gueri	2	0	0	0	1	1	0	0	0	0	0	0	0	0	0	0	0	1	0	0	0	1	0	0	0	1	0	0	0	0	0	0	0	0	Negatif	0	0
1988	female	30	Ans	21-30	1	menagere	0	Nord Kivu	VUHOVI	8	9	gueri	1	0	0	0	1	0	1	0	1	1	0	1	0	0	0	0	0	0	0	0	0	0	0	0	0	0	0	0	0	0	0	0	0	0	Negatif	0	0
1989	female	31	Ans	31-40	1			Nord Kivu	Katwa	12	9	deces	25	0	1	1	1	1	1	0	1	1	0	0	1	0	0	0	0	0	0	0	0	1	0	0	0	0	0	1	0	0	0	0	0	0	positif	0	0
1990	male	36	Ans	31-40	1	autre	0	Nord Kivu	Butembo	1	9	gueri	2	0	1	0	0	1	0	0	0	0	0	0	0	0	0	0	0	0	0	0	0	1	0	0	1	0	0	0	0	0	0	0	0	0	Negatif	1	0
1991	female	23	Ans	21-30	0	famer	1	Nord Kivu	KATWA	2	9	gueri	2	0	0	0	0	0	0	0	0	0	0	0	0	0	0	0	0	0	0	0	0	1	0	0	0	0	0	0	0	0	0	1	0	0	Negatif	0	0
1992	female	8	Ans	0-10	0	sans emploi	0	Nord Kivu	KATWA	1	9	gueri	2	1	1	1	0	0	0	0	0	0	1	0	0	0	0	0	1	0	0	0	0	0	0	0	0	0	0	0	0	0	0	0	0	0	Negatif	1	0
1993	female	6	Ans	0-10	0	sans emploi	0	Nord Kivu	KATWA	2	9	gueri	2	1	1	1	1	1	0	0	0	0	1	0	0	0	0	0	0	0	0	0	0	0	0	0	0	0	0	0	0	0	0	0	0	0	Negatif	1	0
1994	male	33	Ans	31-40	1	health worker	1	Nord Kivu	Butembo	6	9	gueri	2	0	1	0	1	1	0	0	0	1	0	0	0	0	0	0	0	0	0	0	0	1	0	0	1	0	0	0	0	0	0	0	0	0	Negatif	0	0
1995	male	20	Ans	11-20	0	sans emploi	0	Nord Kivu	Butembo	3	9	gueri	2	1	0	0	1	0	1	0	0	1	0	0	0	0	0	0	0	0	0	0	0	0	0	0	0	0	0	0	0	0	0	0	0	0	Negatif	1	0
1996	female	42	Ans	41-50	1	menagere	0	Nord Kivu	Butembo	0	9	gueri	2	0	0	0	0	0	1	0	0	0	0	0	0	0	0	0	0	0	0	0	0	1	0	0	0	0	0	0	0	1	0	0	0	0	Negatif	0	0
1997	female	30	Ans	21-30	1	sans emploi	0	Nord Kivu	Katwa	1	9	gueri	2	1	0	0	0	0	0	0	1	0	0	0	1	1	0	0	0	0	0	0	0	0	0	0	0	0	0	0	0	0	0	0	0	0	Negatif	0	0
1998	male	4	Ans	0-10	0	sans emploi	0	Nord Kivu	Katwa	3	9	gueri	2	0	1	0	1	0	1	0	0	0	0	0	0	0	0	0	0	0	0	0	0	0	0	0	0	0	0	0	0	0	0	0	0	0	Negatif	0	0
1999	male	22	Mois	0-10	0	sans emploi	0	Nord Kivu	Butembo	1	9	gueri	2	1	0	0	1	1	0	0	0	1	0	0	1	0	0	0	1	0	0	0	0	0	0	0	0	0	0	0	0	0	0	0	0	0	Negatif	1	0
[truncated: 8,433 more rows]
[truncated: 12 more columns]
